# Supplementary material for: Annulative π-extension of BODIPYs made easy via gold(i)-catalyzed cycloisomerization
Source: Chem Sci. 2020 Jun 12;11(39):10778–85. doi: 10.1039/d0sc01054e (PMC8162369; doi:10.1039/d0sc01054e)
Supplement: SC-011-D0SC01054E-s002 [file SC-011-D0SC01054E-s002.cif]

# Electronic Supplementary Material (ESI) for Chemical Science.
# This journal is © The Royal Society of Chemistry 2020

####################################################################### 
# 
# This file contains crystal structure data downloaded from the 
# Cambridge Structural Database (CSD) hosted by the Cambridge 
# Crystallographic Data Centre (CCDC).
# 
# Full information about CCDC data access policies and citation 
# guidelines are available at http://www.ccdc.cam.ac.uk/access/V1 
# 
# Audit and citation data items may have been added by the CCDC. 
# Please retain this information to preserve the provenance of 
# this file and to allow appropriate attribution of the data. 
# 
#######################################################################

data_02825JorgeLabella
_database_code_depnum_ccdc_archive 'CCDC 1985328'
loop_
_audit_author_name
_audit_author_address
'Josefina Perles'
;Universidad Autonoma de Madrid
Spain
;
_audit_update_record             
;
2020-02-20 deposited with the CCDC.	2020-06-09 downloaded from the CCDC.
;
_chemical_name_systematic        ?
_chemical_name_common            JL-376-1_250K
_chemical_formula_moiety         ?
_chemical_formula_sum            'C36 H29 B F2 N2 O0.50'
_chemical_formula_iupac          ?
_chemical_formula_weight         546.42

_chemical_melting_point          ?

_space_group_crystal_system      monoclinic
_space_group_name_H-M_alt        'C 1 2/c 1'
_space_group_name_Hall           '-C 2yc'
loop_
_space_group_symop_operation_xyz
'x, y, z'
'-x, y, -z+1/2'
'x+1/2, y+1/2, z'
'-x+1/2, y+1/2, -z+1/2'
'-x, -y, -z'
'x, -y, z-1/2'
'-x+1/2, -y+1/2, -z'
'x+1/2, -y+1/2, z-1/2'

_cell_length_a                   24.3250(9)
_cell_length_b                   9.9336(4)
_cell_length_c                   28.2901(12)
_cell_angle_alpha                90
_cell_angle_beta                 104.9532(14)
_cell_angle_gamma                90
_cell_volume                     6604.4(5)
_cell_formula_units_Z            8
_cell_measurement_reflns_used    5428
_cell_measurement_theta_min      2.2258
_cell_measurement_theta_max      19.9060
_cell_measurement_temperature    250.(2)

_exptl_crystal_description       needle
_exptl_crystal_colour            'intense purple'
_exptl_crystal_size_max          0.294
_exptl_crystal_size_mid          0.059
_exptl_crystal_size_min          0.052
_exptl_crystal_density_diffrn    1.099
_exptl_crystal_density_meas      ?
_exptl_crystal_density_method    'not measured'
_exptl_crystal_F_000             2288

_exptl_absorpt_coefficient_mu    0.072
_exptl_absorpt_correction_type   multi-scan
_exptl_absorpt_process_details   sadabs
_exptl_absorpt_correction_T_min  0.7004
_exptl_absorpt_correction_T_max  0.7454

_exptl_special_details           
;
;

_diffrn_ambient_temperature      250.(2)

_diffrn_source                   ?
_diffrn_source_type              ?

_diffrn_radiation_type           'Mo K\a'
_diffrn_radiation_wavelength     0.71073
_diffrn_radiation_monochromator  ?

_diffrn_measurement_device_type  'Bruker Kappa Apex II'
_diffrn_measurement_method       '\f and \w scans'

_diffrn_detector_area_resol_mean 8.3333

_diffrn_reflns_number            56003
_diffrn_reflns_av_R_equivalents  0.0747
_diffrn_reflns_av_unetI/netI     0.0505
_diffrn_reflns_theta_min         1.49
_diffrn_reflns_theta_max         25.35
_diffrn_reflns_theta_full        25.35
_diffrn_measured_fraction_theta_max 1.000
_diffrn_measured_fraction_theta_full 1.000
_diffrn_reflns_limit_h_min       -29
_diffrn_reflns_limit_h_max       29
_diffrn_reflns_limit_k_min       -11
_diffrn_reflns_limit_k_max       11
_diffrn_reflns_limit_l_min       -33
_diffrn_reflns_limit_l_max       34

_refine_special_details          
;
;

_reflns_number_total             6031
_reflns_number_gt                3439
_reflns_threshold_expression     'I > 2\s(I)'

_refine_ls_structure_factor_coef Fsqd
_refine_ls_matrix_type           full
_refine_ls_R_factor_all          0.1390
_refine_ls_R_factor_gt           0.0746
_refine_ls_wR_factor_gt          0.2262
_refine_ls_wR_factor_ref         0.2774
_refine_ls_goodness_of_fit_ref   1.051
_refine_ls_restrained_S_all      1.051
_refine_ls_number_reflns         6031
_refine_ls_number_parameters     387
_refine_ls_number_restraints     0
_refine_ls_number_constraints    ?
_refine_ls_hydrogen_treatment    constr
_refine_ls_weighting_scheme      calc
_refine_ls_weighting_details     
'w=1/[\s^2^(Fo^2^)+(0.1767P)^2^] where P=(Fo^2^+2Fc^2^)/3'

_atom_sites_solution_hydrogens   geom
_atom_sites_solution_primary     ?
_atom_sites_solution_secondary   ?

_refine_ls_shift/su_max          0.000
_refine_ls_shift/su_mean         0.000
_refine_diff_density_max         1.066
_refine_diff_density_min         -0.424
_refine_ls_extinction_method     none
_refine_ls_extinction_coef       ?

loop_
_atom_type_symbol
_atom_type_description
_atom_type_scat_dispersion_real
_atom_type_scat_dispersion_imag
_atom_type_scat_source
C C 0.0033 0.0016 'International Tables Vol C Tables 4.2.6.8 and 6.1.1.4'
H H 0.0000 0.0000 'International Tables Vol C Tables 4.2.6.8 and 6.1.1.4'
B B 0.0013 0.0007 'International Tables Vol C Tables 4.2.6.8 and 6.1.1.4'
N N 0.0061 0.0033 'International Tables Vol C Tables 4.2.6.8 and 6.1.1.4'
F F 0.0171 0.0103 'International Tables Vol C Tables 4.2.6.8 and 6.1.1.4'
O O 0.0106 0.0060 'International Tables Vol C Tables 4.2.6.8 and 6.1.1.4'

_computing_data_collection       'Bruker APEX2'
_computing_cell_refinement       'Bruker SAINT'
_computing_data_reduction        'Bruker SAINT'
_computing_structure_solution    'SHELXS-97 (Sheldrick 2008)'
_computing_structure_refinement  'SHELXL-2014/7 (Sheldrick, 2014)'
_computing_molecular_graphics    'Bruker SHELXTL'
_computing_publication_material  'Bruker SHELXTL'

loop_
_atom_site_type_symbol
_atom_site_label
_atom_site_fract_x
_atom_site_fract_y
_atom_site_fract_z
_atom_site_U_iso_or_equiv
_atom_site_adp_type
_atom_site_calc_flag
_atom_site_refinement_flags_adp
_atom_site_refinement_flags_occupancy
_atom_site_refinement_flags_posn
_atom_site_occupancy
_atom_site_disorder_assembly
_atom_site_disorder_group
B B1 0.28112(16) 0.7253(4) 0.42720(14) 0.0453(9) Uani d . . . 1 . .
C C1 0.30096(13) 0.8469(3) 0.35290(12) 0.0471(8) Uani d . . . 1 . .
H H1 0.2725 0.9126 0.3503 0.057 Uiso calc U . R 1 . .
C C2 0.33860(13) 0.8424(3) 0.32349(11) 0.0441(8) Uani d . . . 1 . .
C C3 0.37353(13) 0.7307(3) 0.33989(11) 0.0445(8) Uani d . . . 1 . .
H H3 0.4037 0.701 0.3274 0.053 Uiso calc U . R 1 . .
C C4 0.35560(12) 0.6715(3) 0.37810(11) 0.0409(7) Uani d . . . 1 . .
C C5 0.37473(12) 0.5569(3) 0.40650(11) 0.0411(8) Uani d . . . 1 . .
C C6 0.34821(12) 0.5158(3) 0.44187(11) 0.0417(8) Uani d . . . 1 . .
C C7 0.35788(13) 0.4045(3) 0.47360(12) 0.0458(8) Uani d . . . 1 . .
H H7 0.3856 0.3377 0.4751 0.055 Uiso calc U . R 1 . .
C C8 0.31982(13) 0.4097(3) 0.50215(12) 0.0450(8) Uani d . . . 1 . .
C C9 0.28678(13) 0.5290(3) 0.48674(12) 0.0469(8) Uani d . . . 1 . .
H H9 0.2576 0.5598 0.5002 0.056 Uiso calc U . R 1 . .
C C10 0.33868(14) 0.9368(3) 0.28344(11) 0.0474(8) Uani d . . . 1 . .
C C11 0.28713(17) 0.9905(4) 0.25675(13) 0.0639(10) Uani d . . . 1 . .
H H11 0.2533 0.9635 0.2642 0.077 Uiso calc U . R 1 . .
C C12 0.2844(2) 1.0822(4) 0.21957(15) 0.0769(12) Uani d . . . 1 . .
H H12 0.249 1.1172 0.2022 0.092 Uiso calc U . R 1 . .
C C13 0.3327(2) 1.1218(4) 0.20812(15) 0.0795(13) Uani d . . . 1 . .
H H13 0.3308 1.1838 0.1826 0.095 Uiso calc U . R 1 . .
C C14 0.3839(2) 1.0720(4) 0.23345(15) 0.0741(12) Uani d . . . 1 . .
H H14 0.4171 1.1002 0.2252 0.089 Uiso calc U . R 1 . .
C C15 0.38815(15) 0.9789(4) 0.27177(13) 0.0561(9) Uani d . . . 1 . .
C C16 0.4423(2) 0.9347(4) 0.29810(16) 0.0710(11) Uani d . . . 1 . .
C C17 0.4885(2) 0.8977(5) 0.3199(2) 0.0905(15) Uani d . . . 1 . .
C C18 0.5443(2) 0.8491(8) 0.3479(3) 0.147(3) Uani d . . . 1 . .
H H18A 0.5501 0.8733 0.3821 0.221 Uiso calc U . R 1 . .
H H18B 0.5739 0.8899 0.3353 0.221 Uiso calc U . R 1 . .
H H18C 0.546 0.752 0.345 0.221 Uiso calc U . R 1 . .
C C19 0.31157(14) 0.3229(3) 0.54154(13) 0.0513(9) Uani d . . . 1 . .
C C20 0.28228(17) 0.3715(4) 0.57421(15) 0.0682(11) Uani d . . . 1 . .
H H20 0.2689 0.4606 0.5707 0.082 Uiso calc U . R 1 . .
C C21 0.27223(19) 0.2945(5) 0.61128(16) 0.0808(13) Uani d . . . 1 . .
H H21 0.2522 0.3313 0.6326 0.097 Uiso calc U . R 1 . .
C C22 0.29120(19) 0.1641(5) 0.61744(18) 0.0812(13) Uani d . . . 1 . .
H H22 0.2845 0.1112 0.6429 0.097 Uiso calc U . R 1 . .
C C23 0.31976(17) 0.1122(4) 0.58627(17) 0.0729(12) Uani d . . . 1 . .
H H23 0.3322 0.0224 0.5903 0.087 Uiso calc U . R 1 . .
C C24 0.33130(15) 0.1889(4) 0.54797(14) 0.0569(10) Uani d . . . 1 . .
C C25 0.36099(17) 0.1271(4) 0.51667(16) 0.0650(11) Uani d . . . 1 . .
C C26 0.38644(19) 0.0708(4) 0.49147(18) 0.0760(13) Uani d . . . 1 . .
C C27 0.4160(2) 0.0061(6) 0.4584(2) 0.1121(18) Uani d . . . 1 . .
H H27A 0.3885 -0.0192 0.4283 0.168 Uiso calc U . R 1 . .
H H27B 0.4356 -0.0736 0.4739 0.168 Uiso calc U . R 1 . .
H H27C 0.4433 0.0684 0.451 0.168 Uiso calc U . R 1 . .
C C28 0.42563(13) 0.4795(3) 0.40048(12) 0.0456(8) Uani d . . . 1 . .
C C29 0.47973(14) 0.5305(4) 0.42245(13) 0.0581(10) Uani d . . . 1 . .
C C30 0.52673(16) 0.4540(5) 0.41963(17) 0.0780(13) Uani d . . . 1 . .
H H30 0.5634 0.4877 0.4339 0.094 Uiso calc U . R 1 . .
C C31 0.52132(19) 0.3298(5) 0.39652(19) 0.0828(13) Uani d . . . 1 . .
C C32 0.46761(19) 0.2852(4) 0.37458(17) 0.0778(13) Uani d . . . 1 . .
H H32 0.4635 0.2021 0.3581 0.093 Uiso calc U . R 1 . .
C C33 0.41863(15) 0.3574(4) 0.37546(15) 0.0603(10) Uani d . . . 1 . .
C C34 0.48824(17) 0.6617(5) 0.45014(17) 0.0799(13) Uani d . . . 1 . .
H H34A 0.4701 0.7339 0.4286 0.12 Uiso calc U . R 1 . .
H H34B 0.5286 0.6801 0.462 0.12 Uiso calc U . R 1 . .
H H34C 0.4715 0.6556 0.4777 0.12 Uiso calc U . R 1 . .
C C35 0.5739(2) 0.2472(7) 0.3961(3) 0.137(2) Uani d . . . 1 . .
H H35A 0.6074 0.3041 0.4051 0.206 Uiso calc U . R 1 . .
H H35B 0.5701 0.2111 0.3635 0.206 Uiso calc U . R 1 . .
H H35C 0.5777 0.1737 0.4193 0.206 Uiso calc U . R 1 . .
C C36 0.36158(19) 0.3049(5) 0.35040(19) 0.0878(14) Uani d . . . 1 . .
H H36A 0.3453 0.2597 0.374 0.132 Uiso calc U . R 1 . .
H H36B 0.365 0.2416 0.3252 0.132 Uiso calc U . R 1 . .
H H36C 0.3371 0.3789 0.3356 0.132 Uiso calc U . R 1 . .
F F1 0.29775(10) 0.82671(19) 0.46147(7) 0.0689(7) Uani d . . . 1 . .
F F2 0.22324(8) 0.7252(2) 0.40997(8) 0.0690(7) Uani d . . . 1 . .
N N1 0.31020(10) 0.7456(2) 0.38553(9) 0.0409(6) Uani d . . . 1 . .
N N2 0.30310(10) 0.5895(2) 0.45096(9) 0.0412(6) Uani d . . . 1 . .
O O1 0.1348(6) 0.0298(15) 0.2770(5) 0.103(4) Uiso d . P . 0.25 A 1
O O2 0.0797(17) 0.025(4) 0.2710(13) 0.139(12) Uiso d . P . 0.125 B 2
O O3 0.0319(13) 0.017(3) 0.2506(11) 0.112(9) Uiso d . P . 0.125 C 3

loop_
_atom_site_aniso_label
_atom_site_aniso_U_11
_atom_site_aniso_U_22
_atom_site_aniso_U_33
_atom_site_aniso_U_12
_atom_site_aniso_U_13
_atom_site_aniso_U_23
B1 0.047(2) 0.041(2) 0.053(2) 0.0073(16) 0.0202(17) -0.0022(18)
C1 0.0482(18) 0.0406(18) 0.052(2) 0.0094(15) 0.0109(15) -0.0014(16)
C2 0.0457(18) 0.0433(18) 0.0428(18) 0.0021(15) 0.0107(14) -0.0037(15)
C3 0.0420(17) 0.0443(18) 0.0493(19) 0.0028(14) 0.0153(15) -0.0030(15)
C4 0.0377(16) 0.0405(18) 0.0456(18) 0.0043(14) 0.0126(14) -0.0041(15)
C5 0.0396(17) 0.0358(17) 0.0469(18) 0.0022(13) 0.0092(14) -0.0069(15)
C6 0.0401(17) 0.0357(17) 0.0505(19) 0.0060(14) 0.0140(14) -0.0024(15)
C7 0.0445(18) 0.0383(18) 0.054(2) 0.0061(14) 0.0112(15) 0.0003(15)
C8 0.0503(19) 0.0359(17) 0.0483(19) -0.0008(14) 0.0119(15) 0.0015(15)
C9 0.0486(19) 0.0455(19) 0.0490(19) 0.0009(15) 0.0170(16) -0.0021(16)
C10 0.059(2) 0.0418(18) 0.0410(18) 0.0019(16) 0.0125(16) -0.0007(15)
C11 0.069(2) 0.062(2) 0.058(2) 0.0126(19) 0.0114(19) 0.009(2)
C12 0.092(3) 0.069(3) 0.064(3) 0.016(2) 0.010(2) 0.014(2)
C13 0.113(4) 0.061(3) 0.058(3) 0.001(3) 0.011(3) 0.015(2)
C14 0.095(3) 0.063(3) 0.070(3) -0.014(2) 0.032(2) 0.005(2)
C15 0.063(2) 0.053(2) 0.053(2) -0.0040(18) 0.0166(18) 0.0005(18)
C16 0.068(3) 0.074(3) 0.076(3) -0.005(2) 0.026(2) 0.007(2)
C17 0.068(3) 0.098(4) 0.108(4) -0.003(3) 0.027(3) 0.023(3)
C18 0.061(3) 0.183(7) 0.186(7) 0.017(4) 0.010(4) 0.059(5)
C19 0.0509(19) 0.046(2) 0.055(2) -0.0021(15) 0.0094(16) 0.0071(17)
C20 0.083(3) 0.056(2) 0.073(3) 0.005(2) 0.033(2) 0.016(2)
C21 0.088(3) 0.088(3) 0.073(3) 0.004(2) 0.033(2) 0.023(3)
C22 0.080(3) 0.081(3) 0.083(3) -0.008(2) 0.023(3) 0.032(3)
C23 0.058(2) 0.056(2) 0.093(3) -0.0079(19) -0.001(2) 0.027(2)
C24 0.052(2) 0.045(2) 0.066(2) -0.0064(16) 0.0013(18) 0.0095(19)
C25 0.061(2) 0.039(2) 0.084(3) -0.0010(18) -0.001(2) 0.005(2)
C26 0.075(3) 0.040(2) 0.103(3) 0.001(2) 0.006(3) -0.004(2)
C27 0.109(4) 0.079(3) 0.150(5) 0.013(3) 0.035(4) -0.031(4)
C28 0.0456(19) 0.0422(18) 0.0522(19) 0.0112(15) 0.0186(15) 0.0030(15)
C29 0.044(2) 0.067(2) 0.064(2) 0.0115(17) 0.0134(17) 0.0036(19)
C30 0.046(2) 0.098(4) 0.090(3) 0.016(2) 0.018(2) -0.006(3)
C31 0.067(3) 0.080(3) 0.111(4) 0.031(2) 0.041(3) -0.001(3)
C32 0.081(3) 0.060(3) 0.104(3) 0.021(2) 0.043(3) -0.010(2)
C33 0.063(2) 0.050(2) 0.076(3) 0.0084(18) 0.0314(19) -0.0076(19)
C34 0.057(2) 0.082(3) 0.093(3) -0.002(2) 0.004(2) -0.021(3)
C35 0.095(4) 0.147(5) 0.179(6) 0.072(4) 0.053(4) -0.003(5)
C36 0.083(3) 0.073(3) 0.113(4) -0.006(2) 0.036(3) -0.042(3)
F1 0.1077(17) 0.0416(11) 0.0721(14) -0.0011(11) 0.0499(13) -0.0115(10)
F2 0.0472(12) 0.0741(15) 0.0916(16) 0.0174(10) 0.0288(10) 0.0239(12)
N1 0.0430(14) 0.0360(14) 0.0453(15) 0.0075(11) 0.0145(11) 0.0023(12)
N2 0.0435(14) 0.0360(14) 0.0462(15) 0.0035(11) 0.0154(12) -0.0028(12)

_geom_special_details            
;

All esds (except the esd in the dihedral angle between two l.s. planes)
are estimated using the full covariance matrix.  The cell esds are taken
into account individually in the estimation of esds in distances, angles
and torsion angles; correlations between esds in cell parameters are only
used when they are defined by crystal symmetry.  An approximate (isotropic)
treatment of cell esds is used for estimating esds involving l.s. planes.
;

loop_
_geom_bond_atom_site_label_1
_geom_bond_atom_site_label_2
_geom_bond_site_symmetry_2
_geom_bond_distance
_geom_bond_publ_flag
B1 F2 . 1.366(4) ?
B1 F1 . 1.384(4) ?
B1 N1 . 1.537(5) ?
B1 N2 . 1.540(4) ?
C1 N1 . 1.345(4) ?
C1 C2 . 1.388(4) ?
C1 H1 . 0.94 ?
C2 C3 . 1.401(4) ?
C2 C10 . 1.472(5) ?
C3 C4 . 1.396(4) ?
C3 H3 . 0.94 ?
C4 N1 . 1.388(4) ?
C4 C5 . 1.402(4) ?
C5 C6 . 1.385(4) ?
C5 C28 . 1.504(4) ?
C6 N2 . 1.397(4) ?
C6 C7 . 1.405(4) ?
C7 C8 . 1.378(4) ?
C7 H7 . 0.94 ?
C8 C9 . 1.435(4) ?
C8 C19 . 1.463(5) ?
C9 N2 . 1.323(4) ?
C9 H9 . 0.94 ?
C10 C11 . 1.392(5) ?
C10 C15 . 1.392(5) ?
C11 C12 . 1.380(5) ?
C11 H11 . 0.94 ?
C12 C13 . 1.356(6) ?
C12 H12 . 0.94 ?
C13 C14 . 1.359(6) ?
C13 H13 . 0.94 ?
C14 C15 . 1.408(5) ?
C14 H14 . 0.94 ?
C15 C16 . 1.406(6) ?
C16 C17 . 1.192(6) ?
C17 C18 . 1.466(7) ?
C18 H18A . 0.97 ?
C18 H18B . 0.97 ?
C18 H18C . 0.97 ?
C19 C20 . 1.391(5) ?
C19 C24 . 1.410(5) ?
C20 C21 . 1.370(5) ?
C20 H20 . 0.94 ?
C21 C22 . 1.372(6) ?
C21 H21 . 0.94 ?
C22 C23 . 1.357(6) ?
C22 H22 . 0.94 ?
C23 C24 . 1.411(5) ?
C23 H23 . 0.94 ?
C24 C25 . 1.419(6) ?
C25 C26 . 1.197(6) ?
C26 C27 . 1.466(7) ?
C27 H27A . 0.97 ?
C27 H27B . 0.97 ?
C27 H27C . 0.97 ?
C28 C33 . 1.392(5) ?
C28 C29 . 1.397(5) ?
C29 C30 . 1.392(5) ?
C29 C34 . 1.507(6) ?
C30 C31 . 1.386(6) ?
C30 H30 . 0.94 ?
C31 C32 . 1.368(6) ?
C31 C35 . 1.522(6) ?
C32 C33 . 1.396(5) ?
C32 H32 . 0.94 ?
C33 C36 . 1.481(6) ?
C34 H34A . 0.97 ?
C34 H34B . 0.97 ?
C34 H34C . 0.97 ?
C35 H35A . 0.97 ?
C35 H35B . 0.97 ?
C35 H35C . 0.97 ?
C36 H36A . 0.97 ?
C36 H36B . 0.97 ?
C36 H36C . 0.97 ?

loop_
_geom_angle_atom_site_label_1
_geom_angle_atom_site_label_2
_geom_angle_atom_site_label_3
_geom_angle_site_symmetry_1
_geom_angle_site_symmetry_3
_geom_angle
_geom_angle_publ_flag
F2 B1 F1 . . 109.8(3) ?
F2 B1 N1 . . 111.2(3) ?
F1 B1 N1 . . 109.4(3) ?
F2 B1 N2 . . 111.4(3) ?
F1 B1 N2 . . 109.0(3) ?
N1 B1 N2 . . 105.9(2) ?
N1 C1 C2 . . 111.6(3) ?
N1 C1 H1 . . 124.2 ?
C2 C1 H1 . . 124.2 ?
C1 C2 C3 . . 105.4(3) ?
C1 C2 C10 . . 125.0(3) ?
C3 C2 C10 . . 129.7(3) ?
C4 C3 C2 . . 107.8(3) ?
C4 C3 H3 . . 126.1 ?
C2 C3 H3 . . 126.1 ?
N1 C4 C3 . . 108.3(3) ?
N1 C4 C5 . . 120.2(3) ?
C3 C4 C5 . . 131.5(3) ?
C6 C5 C4 . . 120.4(3) ?
C6 C5 C28 . . 118.8(3) ?
C4 C5 C28 . . 120.8(3) ?
C5 C6 N2 . . 120.9(3) ?
C5 C6 C7 . . 131.4(3) ?
N2 C6 C7 . . 107.7(3) ?
C8 C7 C6 . . 108.5(3) ?
C8 C7 H7 . . 125.7 ?
C6 C7 H7 . . 125.7 ?
C7 C8 C9 . . 105.1(3) ?
C7 C8 C19 . . 132.0(3) ?
C9 C8 C19 . . 122.8(3) ?
N2 C9 C8 . . 110.6(3) ?
N2 C9 H9 . . 124.7 ?
C8 C9 H9 . . 124.7 ?
C11 C10 C15 . . 118.0(3) ?
C11 C10 C2 . . 118.8(3) ?
C15 C10 C2 . . 123.2(3) ?
C12 C11 C10 . . 121.7(4) ?
C12 C11 H11 . . 119.1 ?
C10 C11 H11 . . 119.1 ?
C13 C12 C11 . . 119.9(4) ?
C13 C12 H12 . . 120.0 ?
C11 C12 H12 . . 120.0 ?
C12 C13 C14 . . 120.0(4) ?
C12 C13 H13 . . 120.0 ?
C14 C13 H13 . . 120.0 ?
C13 C14 C15 . . 121.4(4) ?
C13 C14 H14 . . 119.3 ?
C15 C14 H14 . . 119.3 ?
C10 C15 C16 . . 122.0(3) ?
C10 C15 C14 . . 118.9(4) ?
C16 C15 C14 . . 119.1(4) ?
C17 C16 C15 . . 179.1(5) ?
C16 C17 C18 . . 177.8(5) ?
C17 C18 H18A . . 109.5 ?
C17 C18 H18B . . 109.5 ?
H18A C18 H18B . . 109.5 ?
C17 C18 H18C . . 109.5 ?
H18A C18 H18C . . 109.5 ?
H18B C18 H18C . . 109.5 ?
C20 C19 C24 . . 117.2(3) ?
C20 C19 C8 . . 119.7(3) ?
C24 C19 C8 . . 123.0(3) ?
C21 C20 C19 . . 122.6(4) ?
C21 C20 H20 . . 118.7 ?
C19 C20 H20 . . 118.7 ?
C20 C21 C22 . . 120.2(4) ?
C20 C21 H21 . . 119.9 ?
C22 C21 H21 . . 119.9 ?
C23 C22 C21 . . 119.2(4) ?
C23 C22 H22 . . 120.4 ?
C21 C22 H22 . . 120.4 ?
C22 C23 C24 . . 122.0(4) ?
C22 C23 H23 . . 119.0 ?
C24 C23 H23 . . 119.0 ?
C19 C24 C23 . . 118.7(4) ?
C19 C24 C25 . . 122.6(3) ?
C23 C24 C25 . . 118.6(4) ?
C26 C25 C24 . . 177.5(4) ?
C25 C26 C27 . . 177.0(5) ?
C26 C27 H27A . . 109.5 ?
C26 C27 H27B . . 109.5 ?
H27A C27 H27B . . 109.5 ?
C26 C27 H27C . . 109.5 ?
H27A C27 H27C . . 109.5 ?
H27B C27 H27C . . 109.5 ?
C33 C28 C29 . . 121.3(3) ?
C33 C28 C5 . . 120.4(3) ?
C29 C28 C5 . . 118.2(3) ?
C30 C29 C28 . . 118.0(4) ?
C30 C29 C34 . . 119.8(3) ?
C28 C29 C34 . . 122.1(3) ?
C31 C30 C29 . . 122.2(4) ?
C31 C30 H30 . . 118.9 ?
C29 C30 H30 . . 118.9 ?
C32 C31 C30 . . 117.7(3) ?
C32 C31 C35 . . 121.9(5) ?
C30 C31 C35 . . 120.4(5) ?
C31 C32 C33 . . 123.0(4) ?
C31 C32 H32 . . 118.5 ?
C33 C32 H32 . . 118.5 ?
C28 C33 C32 . . 117.6(4) ?
C28 C33 C36 . . 121.8(3) ?
C32 C33 C36 . . 120.6(4) ?
C29 C34 H34A . . 109.5 ?
C29 C34 H34B . . 109.5 ?
H34A C34 H34B . . 109.5 ?
C29 C34 H34C . . 109.5 ?
H34A C34 H34C . . 109.5 ?
H34B C34 H34C . . 109.5 ?
C31 C35 H35A . . 109.5 ?
C31 C35 H35B . . 109.5 ?
H35A C35 H35B . . 109.5 ?
C31 C35 H35C . . 109.5 ?
H35A C35 H35C . . 109.5 ?
H35B C35 H35C . . 109.5 ?
C33 C36 H36A . . 109.5 ?
C33 C36 H36B . . 109.5 ?
H36A C36 H36B . . 109.5 ?
C33 C36 H36C . . 109.5 ?
H36A C36 H36C . . 109.5 ?
H36B C36 H36C . . 109.5 ?
C1 N1 C4 . . 106.9(3) ?
C1 N1 B1 . . 126.6(3) ?
C4 N1 B1 . . 126.0(3) ?
C9 N2 C6 . . 107.9(3) ?
C9 N2 B1 . . 126.4(3) ?
C6 N2 B1 . . 125.4(3) ?

loop_
_geom_torsion_atom_site_label_1
_geom_torsion_atom_site_label_2
_geom_torsion_atom_site_label_3
_geom_torsion_atom_site_label_4
_geom_torsion_site_symmetry_1
_geom_torsion_site_symmetry_2
_geom_torsion_site_symmetry_3
_geom_torsion_site_symmetry_4
_geom_torsion
_geom_torsion_publ_flag
N1 C1 C2 C3 . . . . -0.6(4) ?
N1 C1 C2 C10 . . . . 178.4(3) ?
C1 C2 C3 C4 . . . . 0.5(3) ?
C10 C2 C3 C4 . . . . -178.4(3) ?
C2 C3 C4 N1 . . . . -0.2(3) ?
C2 C3 C4 C5 . . . . 178.4(3) ?
N1 C4 C5 C6 . . . . 0.6(4) ?
C3 C4 C5 C6 . . . . -177.9(3) ?
N1 C4 C5 C28 . . . . -177.1(3) ?
C3 C4 C5 C28 . . . . 4.4(5) ?
C4 C5 C6 N2 . . . . -1.9(4) ?
C28 C5 C6 N2 . . . . 175.9(3) ?
C4 C5 C6 C7 . . . . 177.9(3) ?
C28 C5 C6 C7 . . . . -4.4(5) ?
C5 C6 C7 C8 . . . . 179.7(3) ?
N2 C6 C7 C8 . . . . -0.5(3) ?
C6 C7 C8 C9 . . . . -0.3(3) ?
C6 C7 C8 C19 . . . . -178.4(3) ?
C7 C8 C9 N2 . . . . 1.1(4) ?
C19 C8 C9 N2 . . . . 179.4(3) ?
C1 C2 C10 C11 . . . . -32.7(5) ?
C3 C2 C10 C11 . . . . 146.0(3) ?
C1 C2 C10 C15 . . . . 145.3(3) ?
C3 C2 C10 C15 . . . . -36.1(5) ?
C15 C10 C11 C12 . . . . 0.3(5) ?
C2 C10 C11 C12 . . . . 178.3(3) ?
C10 C11 C12 C13 . . . . 0.3(6) ?
C11 C12 C13 C14 . . . . -0.4(7) ?
C12 C13 C14 C15 . . . . 0.0(7) ?
C11 C10 C15 C16 . . . . 177.2(4) ?
C2 C10 C15 C16 . . . . -0.7(5) ?
C11 C10 C15 C14 . . . . -0.7(5) ?
C2 C10 C15 C14 . . . . -178.6(3) ?
C13 C14 C15 C10 . . . . 0.5(6) ?
C13 C14 C15 C16 . . . . -177.4(4) ?
C7 C8 C19 C20 . . . . 160.3(4) ?
C9 C8 C19 C20 . . . . -17.5(5) ?
C7 C8 C19 C24 . . . . -20.7(6) ?
C9 C8 C19 C24 . . . . 161.5(3) ?
C24 C19 C20 C21 . . . . -0.2(6) ?
C8 C19 C20 C21 . . . . 178.8(4) ?
C19 C20 C21 C22 . . . . 0.0(7) ?
C20 C21 C22 C23 . . . . -0.3(7) ?
C21 C22 C23 C24 . . . . 0.9(6) ?
C20 C19 C24 C23 . . . . 0.8(5) ?
C8 C19 C24 C23 . . . . -178.2(3) ?
C20 C19 C24 C25 . . . . 179.1(3) ?
C8 C19 C24 C25 . . . . 0.1(5) ?
C22 C23 C24 C19 . . . . -1.1(5) ?
C22 C23 C24 C25 . . . . -179.5(4) ?
C6 C5 C28 C33 . . . . 78.4(4) ?
C4 C5 C28 C33 . . . . -103.9(4) ?
C6 C5 C28 C29 . . . . -98.8(4) ?
C4 C5 C28 C29 . . . . 78.9(4) ?
C33 C28 C29 C30 . . . . -1.5(5) ?
C5 C28 C29 C30 . . . . 175.7(3) ?
C33 C28 C29 C34 . . . . -179.4(4) ?
C5 C28 C29 C34 . . . . -2.2(5) ?
C28 C29 C30 C31 . . . . -0.9(6) ?
C34 C29 C30 C31 . . . . 177.1(4) ?
C29 C30 C31 C32 . . . . 2.3(7) ?
C29 C30 C31 C35 . . . . -177.6(5) ?
C30 C31 C32 C33 . . . . -1.5(7) ?
C35 C31 C32 C33 . . . . 178.4(5) ?
C29 C28 C33 C32 . . . . 2.3(6) ?
C5 C28 C33 C32 . . . . -174.9(3) ?
C29 C28 C33 C36 . . . . -177.6(4) ?
C5 C28 C33 C36 . . . . 5.2(6) ?
C31 C32 C33 C28 . . . . -0.8(7) ?
C31 C32 C33 C36 . . . . 179.1(4) ?
C2 C1 N1 C4 . . . . 0.5(3) ?
C2 C1 N1 B1 . . . . 173.7(3) ?
C3 C4 N1 C1 . . . . -0.2(3) ?
C5 C4 N1 C1 . . . . -179.0(3) ?
C3 C4 N1 B1 . . . . -173.4(3) ?
C5 C4 N1 B1 . . . . 7.8(4) ?
F2 B1 N1 C1 . . . . 54.5(4) ?
F1 B1 N1 C1 . . . . -67.0(4) ?
N2 B1 N1 C1 . . . . 175.6(3) ?
F2 B1 N1 C4 . . . . -133.6(3) ?
F1 B1 N1 C4 . . . . 104.9(3) ?
N2 B1 N1 C4 . . . . -12.5(4) ?
C8 C9 N2 C6 . . . . -1.4(3) ?
C8 C9 N2 B1 . . . . -175.2(3) ?
C5 C6 N2 C9 . . . . -179.0(3) ?
C7 C6 N2 C9 . . . . 1.2(3) ?
C5 C6 N2 B1 . . . . -5.1(5) ?
C7 C6 N2 B1 . . . . 175.1(3) ?
F2 B1 N2 C9 . . . . -55.1(4) ?
F1 B1 N2 C9 . . . . 66.2(4) ?
N1 B1 N2 C9 . . . . -176.2(3) ?
F2 B1 N2 C6 . . . . 132.1(3) ?
F1 B1 N2 C6 . . . . -106.6(3) ?
N1 B1 N2 C6 . . . . 11.1(4) ?

loop_
_geom_hbond_atom_site_label_D
_geom_hbond_atom_site_label_H
_geom_hbond_atom_site_label_A
_geom_hbond_site_symmetry_A
_geom_hbond_distance_DH
_geom_hbond_distance_HA
_geom_hbond_distance_DA
_geom_hbond_angle_DHA
_geom_hbond_publ_flag
C9 H9 F1 7_566 0.94 2.24 3.160(4) 166.5 ?

_shelx_res_file                  
;


    02825_0m.res created by SHELXL-2014/7


TITL 02825_0m in C2/c
CELL 0.71073  24.32500   9.93360  28.29010  90.0000 104.9532  90.0000
ZERR    8.00   0.00090   0.00040   0.00120   0.0000   0.0014   0.0000
LATT 7
SYMM -X, Y, 1/2-Z
SFAC C  H  B  N  F  O
UNIT 288  232  8  16  16  4
L.S. 40
ACTA
BOND $H
FMAP 2
PLAN 3
HTAB C9 F1_$1
EQIV $1 -x+1/2, -y+3/2, -z+1
EQIV $2   -x, y, -z+1/2
FREE O3 O3_$2
CONF
TEMP -23.150
WGHT    0.176700
FVAR       0.06198
PART 0
B1    3    0.281125    0.725302    0.427201    11.00000    0.04651    0.04085 =
         0.05262   -0.00217    0.02020    0.00729
C1    1    0.300965    0.846913    0.352899    11.00000    0.04821    0.04056 =
         0.05160   -0.00138    0.01095    0.00944
AFIX  43
H1    2    0.272545    0.912645    0.350331    11.00000   -1.20000
AFIX   0
C2    1    0.338602    0.842367    0.323490    11.00000    0.04570    0.04331 =
         0.04278   -0.00367    0.01065    0.00210
C3    1    0.373533    0.730733    0.339890    11.00000    0.04196    0.04428 =
         0.04935   -0.00301    0.01529    0.00276
AFIX  43
H3    2    0.403670    0.701011    0.327385    11.00000   -1.20000
AFIX   0
C4    1    0.355602    0.671540    0.378100    11.00000    0.03771    0.04052 =
         0.04564   -0.00412    0.01262    0.00427
C5    1    0.374733    0.556936    0.406500    11.00000    0.03963    0.03580 =
         0.04687   -0.00690    0.00922    0.00220
C6    1    0.348214    0.515841    0.441875    11.00000    0.04012    0.03569 =
         0.05050   -0.00239    0.01396    0.00595
C7    1    0.357877    0.404498    0.473603    11.00000    0.04449    0.03831 =
         0.05368    0.00027    0.01115    0.00613
AFIX  43
H7    2    0.385644    0.337699    0.475093    11.00000   -1.20000
AFIX   0
C8    1    0.319820    0.409698    0.502153    11.00000    0.05034    0.03592 =
         0.04830    0.00152    0.01193   -0.00083
C9    1    0.286778    0.528977    0.486738    11.00000    0.04856    0.04550 =
         0.04901   -0.00210    0.01699    0.00088
AFIX  43
H9    2    0.257567    0.559849    0.500199    11.00000   -1.20000
AFIX   0
C10   1    0.338681    0.936844    0.283443    11.00000    0.05914    0.04176 =
         0.04100   -0.00072    0.01245    0.00193
C11   1    0.287130    0.990470    0.256751    11.00000    0.06929    0.06178 =
         0.05781    0.00862    0.01144    0.01257
AFIX  43
H11   2    0.253311    0.963495    0.264249    11.00000   -1.20000
AFIX   0
C12   1    0.284366    1.082189    0.219574    11.00000    0.09184    0.06911 =
         0.06431    0.01386    0.01036    0.01582
AFIX  43
H12   2    0.249011    1.117152    0.202206    11.00000   -1.20000
AFIX   0
C13   1    0.332682    1.121828    0.208120    11.00000    0.11301    0.06115 =
         0.05823    0.01517    0.01129    0.00060
AFIX  43
H13   2    0.330798    1.183829    0.182649    11.00000   -1.20000
AFIX   0
C14   1    0.383852    1.071962    0.233447    11.00000    0.09464    0.06318 =
         0.07019    0.00501    0.03157   -0.01412
AFIX  43
H14   2    0.417075    1.100213    0.225200    11.00000   -1.20000
AFIX   0
C15   1    0.388151    0.978907    0.271768    11.00000    0.06328    0.05327 =
         0.05254    0.00053    0.01662   -0.00397
C16   1    0.442309    0.934683    0.298097    11.00000    0.06764    0.07352 =
         0.07608    0.00734    0.02639   -0.00540
C17   1    0.488514    0.897711    0.319901    11.00000    0.06830    0.09753 =
         0.10792    0.02262    0.02666   -0.00277
C18   1    0.544337    0.849101    0.347938    11.00000    0.06116    0.18261 =
         0.18563    0.05865    0.01011    0.01711
AFIX 137
H18A  2    0.550121    0.873272    0.382092    11.00000   -1.50000
H18B  2    0.573864    0.889893    0.335284    11.00000   -1.50000
H18C  2    0.545953    0.751985    0.344983    11.00000   -1.50000
AFIX   0
C19   1    0.311571    0.322905    0.541543    11.00000    0.05087    0.04604 =
         0.05469    0.00715    0.00937   -0.00206
C20   1    0.282279    0.371485    0.574205    11.00000    0.08251    0.05647 =
         0.07293    0.01595    0.03319    0.00466
AFIX  43
H20   2    0.268854    0.460611    0.570703    11.00000   -1.20000
AFIX   0
C21   1    0.272226    0.294546    0.611278    11.00000    0.08812    0.08788 =
         0.07299    0.02315    0.03265    0.00360
AFIX  43
H21   2    0.252249    0.331291    0.632579    11.00000   -1.20000
AFIX   0
C22   1    0.291200    0.164090    0.617436    11.00000    0.07986    0.08138 =
         0.08346    0.03184    0.02321   -0.00822
AFIX  43
H22   2    0.284501    0.111245    0.642946    11.00000   -1.20000
AFIX   0
C23   1    0.319759    0.112195    0.586272    11.00000    0.05803    0.05593 =
         0.09315    0.02732   -0.00126   -0.00793
AFIX  43
H23   2    0.332237    0.022364    0.590327    11.00000   -1.20000
AFIX   0
C24   1    0.331298    0.188932    0.547970    11.00000    0.05196    0.04516 =
         0.06585    0.00945    0.00132   -0.00636
C25   1    0.360994    0.127075    0.516673    11.00000    0.06115    0.03887 =
         0.08439    0.00462   -0.00051   -0.00105
C26   1    0.386438    0.070753    0.491469    11.00000    0.07473    0.04031 =
         0.10335   -0.00448    0.00553    0.00115
C27   1    0.415959    0.006099    0.458393    11.00000    0.10860    0.07897 =
         0.14976   -0.03101    0.03502    0.01320
AFIX 137
H27A  2    0.388476   -0.019237    0.428311    11.00000   -1.50000
H27B  2    0.435603   -0.073648    0.473942    11.00000   -1.50000
H27C  2    0.443325    0.068415    0.451047    11.00000   -1.50000
AFIX   0
C28   1    0.425632    0.479515    0.400481    11.00000    0.04563    0.04220 =
         0.05215    0.00296    0.01861    0.01115
C29   1    0.479730    0.530484    0.422454    11.00000    0.04354    0.06685 =
         0.06367    0.00360    0.01341    0.01146
C30   1    0.526725    0.453993    0.419631    11.00000    0.04602    0.09777 =
         0.09044   -0.00591    0.01800    0.01588
AFIX  43
H30   2    0.563371    0.487684    0.433875    11.00000   -1.20000
AFIX   0
C31   1    0.521318    0.329801    0.396524    11.00000    0.06729    0.08013 =
         0.11060   -0.00091    0.04054    0.03051
C32   1    0.467605    0.285208    0.374579    11.00000    0.08053    0.05953 =
         0.10407   -0.01013    0.04340    0.02067
AFIX  43
H32   2    0.463461    0.202102    0.358146    11.00000   -1.20000
AFIX   0
C33   1    0.418634    0.357439    0.375458    11.00000    0.06293    0.04974 =
         0.07565   -0.00756    0.03137    0.00836
C34   1    0.488241    0.661727    0.450138    11.00000    0.05658    0.08160 =
         0.09307   -0.02068    0.00425   -0.00235
AFIX 137
H34A  2    0.470116    0.733877    0.428593    11.00000   -1.50000
H34B  2    0.528629    0.680122    0.461972    11.00000   -1.50000
H34C  2    0.471455    0.655635    0.477665    11.00000   -1.50000
AFIX   0
C35   1    0.573890    0.247159    0.396070    11.00000    0.09478    0.14720 =
         0.17914   -0.00330    0.05312    0.07218
AFIX 137
H35A  2    0.607372    0.304070    0.405132    11.00000   -1.50000
H35B  2    0.570123    0.211091    0.363526    11.00000   -1.50000
H35C  2    0.577669    0.173664    0.419265    11.00000   -1.50000
AFIX   0
C36   1    0.361577    0.304868    0.350403    11.00000    0.08337    0.07299 =
         0.11277   -0.04226    0.03554   -0.00634
AFIX 137
H36A  2    0.345257    0.259672    0.373985    11.00000   -1.50000
H36B  2    0.364970    0.241595    0.325193    11.00000   -1.50000
H36C  2    0.337138    0.378909    0.335624    11.00000   -1.50000
AFIX   0
F1    5    0.297746    0.826714    0.461474    11.00000    0.10772    0.04164 =
         0.07208   -0.01153    0.04989   -0.00112
F2    5    0.223243    0.725199    0.409967    11.00000    0.04724    0.07410 =
         0.09161    0.02393    0.02881    0.01738
N1    4    0.310195    0.745614    0.385526    11.00000    0.04303    0.03600 =
         0.04527    0.00226    0.01446    0.00750
N2    4    0.303097    0.589518    0.450960    11.00000    0.04346    0.03603 =
         0.04617   -0.00280    0.01538    0.00345
PART 1
O1    6    0.134780    0.029820    0.277029    10.25000    0.10330
PART 2
O2    6    0.079651    0.025345    0.270984    10.12500    0.13943
PART 3
O3    6    0.031896    0.017168    0.250609    10.12500    0.11178
HKLF 4

REM  02825_0m in C2/c
REM R1 =  0.0746 for    3439 Fo > 4sig(Fo)  and  0.1390 for all    6031 data
REM    387 parameters refined using      0 restraints

END

WGHT      0.1698      0.0000

REM Highest difference peak  1.066,  deepest hole -0.424,  1-sigma level  0.190
Q1    1   0.0413 -0.0536  0.2681  11.00000  0.05    1.07
Q2    1   0.0000 -0.1396  0.2500  10.50000  0.05    1.02
Q3    1   0.0101  0.0098  0.2428  11.00000  0.05    0.95
;
_shelx_res_checksum              23143

_shelx_hkl_file                  
;
  -2   0   0    0.01    0.04
  -2   0   0   -0.01    0.06
   2   0   0   -0.01    0.05
   2   0   0   -0.05    0.06
   4   0   0    7.19    0.36
   4   0   0    7.53    0.43
  -4   0   0    7.59    0.29
  -4   0   0    7.52    0.31
  -4   0   0    7.57    0.33
  -4   0   0    7.28    0.38
   6   0   0  162.48    4.95
   6   0   0  159.04    4.88
   6   0   0  159.40    4.94
   6   0   0  165.16    4.86
  -6   0   0  163.30    4.86
  -6   0   0  165.80    4.89
  -6   0   0  163.20    4.98
  -6   0   0  162.25    4.88
  -6   0   0  164.70    4.96
  -6   0   0  157.72    4.93
   6   0   0  164.47    4.99
   8   0   0   24.92    0.95
  -8   0   0   26.08    0.86
   8   0   0   23.57    0.85
  -8   0   0   24.52    0.96
  -8   0   0   23.14    0.92
  -8   0   0   24.01    0.82
  -8   0   0   22.53    0.98
  -8   0   0   26.64    0.89
   8   0   0   24.67    0.87
   8   0   0   24.60    0.96
  -8   0   0   24.99    1.06
   8   0   0   24.87    1.02
  10   0   0   25.60    0.89
 -10   0   0   25.18    0.92
 -10   0   0   25.67    1.04
  10   0   0   23.16    0.89
 -10   0   0   23.75    0.96
 -10   0   0   24.73    0.84
 -10   0   0   23.51    1.04
  10   0   0   25.27    1.01
 -10   0   0   26.28    1.13
  10   0   0   25.23    1.11
  10   0   0   23.03    0.97
 -10   0   0   24.75    0.88
  12   0   0   58.08    2.09
  12   0   0   58.77    2.01
  12   0   0   55.46    1.97
 -12   0   0   57.08    2.11
 -12   0   0   56.82    1.84
 -12   0   0   57.99    1.97
 -12   0   0   57.05    2.08
  12   0   0   56.62    1.87
 -12   0   0   61.17    2.04
 -12   0   0   55.40    1.80
 -12   0   0   58.48    1.89
  12   0   0   55.26    1.84
  14   0   0   34.34    1.36
  14   0   0   32.33    1.31
 -14   0   0   34.55    1.48
 -14   0   0   34.03    1.12
 -14   0   0   30.49    1.28
 -14   0   0   34.05    1.17
 -14   0   0   33.43    1.36
 -14   0   0   33.32    1.42
  14   0   0   33.52    1.19
  14   0   0   33.55    1.44
 -16   0   0    4.29    0.61
  16   0   0    6.19    0.58
 -16   0   0    4.67    0.51
  16   0   0    5.59    0.55
 -16   0   0    4.57    0.36
 -16   0   0    4.08    0.57
 -16   0   0    4.97    0.31
  16   0   0    5.18    0.67
  16   0   0    5.42    0.41
 -16   0   0    4.35    0.56
  18   0   0    1.69    0.30
 -18   0   0    1.65    0.19
  18   0   0    1.63    0.43
 -18   0   0    1.22    0.38
 -18   0   0    1.55    0.52
  18   0   0    2.16    0.44
 -18   0   0    1.59    0.50
  18   0   0    1.33    0.49
 -20   0   0    8.47    0.37
 -20   0   0    8.70    0.94
 -20   0   0    8.29    0.83
  20   0   0    7.29    0.73
  20   0   0    7.37    0.72
  20   0   0    8.42    0.53
  20   0   0    8.70    0.51
  20   0   0    5.27    0.78
 -22   0   0    0.78    0.54
 -22   0   0   -0.20    0.57
  22   0   0    0.66    0.25
  22   0   0    0.16    0.57
  22   0   0    0.87    0.47
 -24   0   0    1.29    0.68
  24   0   0    0.29    0.61
  24   0   0    0.49    0.49
 -24   0   0   -0.27    0.54
 -26   0   0    0.02    0.58
  26   0   0    0.15    0.51
 -28   0   0   -0.38    0.60
  28   0   0    0.34    0.58
  -1  -1   0   -0.19    0.08
   1  -1   0   -0.11    0.10
  -1  -1   0   -0.19    0.06
   1   1   0   -0.17    0.09
  -1   1   0    0.19    0.11
  -3  -1   0   72.27    2.21
  -3  -1   0   72.83    2.18
   3  -1   0   73.81    2.26
  -3   1   0   71.94    2.17
   3   1   0   71.44    2.26
  -3   1   0   72.04    2.27
   5  -1   0   10.20    0.52
  -5  -1   0    9.84    0.45
  -5  -1   0    9.85    0.47
  -5  -1   0    9.95    0.34
   5  -1   0   10.18    0.40
   5  -1   0    9.73    0.50
  -5  -1   0    9.49    0.47
  -5  -1   0    9.97    0.44
  -5  -1   0    9.46    0.43
   5  -1   0   10.02    0.51
   5  -1   0    8.92    0.58
  -5  -1   0    9.34    0.47
  -5   1   0   10.52    0.54
   5   1   0    8.97    0.47
  -5   1   0    9.42    0.51
   5   1   0    9.53    0.51
   5   1   0    9.51    0.45
  -5   1   0   10.62    0.58
   7  -1   0   32.74    1.26
   7  -1   0   35.22    1.21
   7  -1   0   33.40    1.20
  -7  -1   0   33.54    1.15
  -7  -1   0   32.72    1.17
   7  -1   0   34.48    1.24
   7  -1   0   36.28    1.21
  -7  -1   0   33.86    1.15
  -7  -1   0   33.25    1.22
  -7  -1   0   33.56    1.22
  -7  -1   0   34.39    1.05
   7  -1   0   34.05    1.10
   7   1   0   33.40    1.20
  -7   1   0   33.87    1.21
  -7   1   0   33.24    1.25
   7   1   0   32.36    1.22
   7   1   0   32.52    1.19
  -7   1   0   34.15    1.26
  -7   1   0   34.18    1.10
   9  -1   0    0.01    0.23
   9  -1   0    0.25    0.14
  -9  -1   0   -0.27    0.27
   9  -1   0   -0.02    0.25
  -9  -1   0    0.04    0.17
  -9  -1   0    0.16    0.19
   9  -1   0    0.02    0.24
   9  -1   0   -0.05    0.25
  -9  -1   0    0.10    0.22
  -9  -1   0    0.39    0.17
  -9  -1   0   -0.38    0.23
   9  -1   0    0.35    0.32
  -9  -1   0    0.15    0.13
  -9   1   0    0.27    0.24
  -9   1   0    0.19    0.15
   9   1   0   -0.25    0.23
  -9   1   0    0.31    0.29
   9   1   0   -0.27    0.26
   9   1   0    0.23    0.11
   9   1   0    0.14    0.09
   9   1   0    0.12    0.24
  -9   1   0    0.08    0.29
 -11  -1   0    3.00    0.46
 -11  -1   0    3.09    0.44
 -11  -1   0    2.86    0.34
 -11  -1   0    3.20    0.38
  11  -1   0    3.02    0.48
  11  -1   0    4.37    0.40
 -11  -1   0    3.22    0.25
 -11  -1   0    3.53    0.30
 -11  -1   0    3.45    0.35
  11  -1   0    3.23    0.37
  11  -1   0    2.47    0.36
  11  -1   0    3.54    0.25
  11  -1   0    3.92    0.47
 -11   1   0    4.00    0.29
 -11   1   0    3.41    0.46
  11   1   0    3.84    0.23
  11   1   0    3.34    0.22
  11   1   0    4.33    0.39
  11   1   0    3.43    0.47
  11   1   0    3.33    0.41
 -11   1   0    2.53    0.42
 -11   1   0    3.58    0.55
 -11   1   0    3.21    0.39
 -13  -1   0    2.86    0.37
 -13  -1   0    2.34    0.33
  13  -1   0    3.29    0.24
 -13  -1   0    2.33    0.43
 -13  -1   0    3.27    0.39
 -13  -1   0    2.55    0.27
 -13  -1   0    1.92    0.42
  13  -1   0    2.38    0.34
  13  -1   0    2.62    0.45
  13  -1   0    1.98    0.37
  13  -1   0    3.29    0.37
  13  -1   0    3.64    0.56
 -13  -1   0    2.63    0.25
  13   1   0    2.78    0.21
  13   1   0    2.67    0.41
 -13   1   0    2.85    0.24
 -13   1   0    3.33    0.47
 -13   1   0    2.97    0.47
 -13   1   0    2.16    0.48
  13   1   0    3.23    0.24
  13   1   0    3.13    0.37
  13   1   0    2.91    0.50
  15  -1   0    4.84    0.45
 -15  -1   0    4.88    0.35
 -15  -1   0    5.80    0.53
 -15  -1   0    4.24    0.56
  15  -1   0    5.21    0.52
 -15  -1   0    4.28    0.55
  15  -1   0    5.04    0.65
 -15  -1   0    4.82    0.49
  15  -1   0    4.61    0.44
  15  -1   0    4.32    0.53
 -15  -1   0    4.34    0.47
  15   1   0    4.70    0.28
 -15   1   0    4.09    0.60
 -15   1   0    4.99    0.59
  15   1   0    4.52    0.26
 -15   1   0    4.71    0.58
 -15   1   0    5.07    0.32
  15   1   0    5.98    0.58
  15   1   0    4.44    0.45
  15   1   0    5.30    0.62
  17  -1   0   11.58    0.68
  17  -1   0   12.24    0.98
 -17  -1   0   12.08    0.73
  17  -1   0   12.07    0.68
 -17  -1   0   10.73    0.92
 -17  -1   0   11.41    0.55
 -17  -1   0   13.23    0.96
  17  -1   0   12.11    0.83
 -17  -1   0   10.85    0.77
  17  -1   0   13.32    0.80
  17   1   0   11.14    0.93
 -17   1   0    9.71    0.83
 -17   1   0   11.08    0.99
  17   1   0   12.27    0.80
  19  -1   0   18.35    0.90
 -19  -1   0   18.04    1.20
  19  -1   0   19.68    1.27
  19  -1   0   21.16    1.27
  19  -1   0   18.86    0.93
 -19  -1   0   18.72    1.08
 -19  -1   0   19.06    1.02
 -19  -1   0   18.16    0.75
  19  -1   0   19.20    1.01
  19   1   0   19.16    1.07
 -19   1   0   19.08    1.31
 -19   1   0   20.99    1.22
 -21  -1   0   -0.67    0.48
  21  -1   0    0.50    0.46
 -21  -1   0    0.45    0.46
 -21  -1   0    0.06    0.17
  21  -1   0    0.63    0.53
  21   1   0    0.17    0.44
 -21   1   0    0.05    0.59
 -21   1   0   -0.43    0.53
 -23  -1   0    0.94    0.56
  23  -1   0    0.87    0.64
  23  -1   0    0.98    0.51
 -23  -1   0    0.54    0.53
 -23   1   0    0.53    0.62
 -23   1   0    0.41    0.60
  23   1   0    1.72    0.55
 -25  -1   0    0.35    0.61
  25  -1   0   -0.29    0.61
  25  -1   0    0.31    0.48
  25   1   0    0.15    0.50
 -25   1   0    0.50    0.64
 -25   1   0    1.30    0.72
 -27  -1   0   -0.95    0.57
  27  -1   0   -1.42    0.63
  27  -1   0   -0.10    0.49
 -27   1   0   -0.64    0.67
 -27   1   0   -0.68    0.69
  27   1   0    0.04    0.58
   0  -2   0   26.07    0.97
   0  -2   0   27.25    0.94
   0   2   0   26.47    0.95
   0   2   0   26.28    0.96
  -2  -2   0   93.53    2.96
   2  -2   0   95.20    3.00
  -2  -2   0   97.56    2.91
   2  -2   0   94.67    2.99
  -2  -2   0   98.81    2.94
   2  -2   0   94.81    2.95
   2  -2   0   83.41    2.93
   2  -2   0   94.61    2.98
  -2  -2   0   94.57    2.98
  -2   2   0   97.41    2.94
   2   2   0   96.54    2.96
   2   2   0   96.01    2.99
  -2   2   0   97.33    2.99
   2   2   0   97.36    2.94
   4  -2   0   66.44    2.14
   4  -2   0   65.47    2.14
   4  -2   0   63.75    2.13
  -4  -2   0   64.41    2.07
  -4  -2   0   63.87    2.11
  -4  -2   0   65.73    2.01
   4  -2   0   63.56    2.00
   4  -2   0   62.40    2.10
  -4  -2   0   63.22    1.98
   4   2   0   64.01    2.07
  -4   2   0   63.51    2.00
   4   2   0   66.61    1.99
   4   2   0   65.38    2.13
  -4   2   0   66.41    2.11
  -4   2   0   63.18    2.13
   6  -2   0   13.49    0.71
  -6  -2   0   15.29    0.66
   6  -2   0   15.59    0.77
   6  -2   0   16.37    0.65
   6  -2   0   16.94    0.80
  -6  -2   0   15.46    0.63
   6  -2   0   15.55    0.75
   6  -2   0   15.07    0.54
  -6  -2   0   15.97    0.56
  -6  -2   0   14.82    0.70
  -6  -2   0   15.21    0.71
  -6   2   0   14.82    0.76
   6   2   0   16.03    0.74
   6   2   0   16.01    0.68
  -6   2   0   15.31    0.79
  -6   2   0   15.42    0.73
  -8  -2   0    7.59    0.30
  -8  -2   0    8.00    0.42
   8  -2   0    8.45    0.62
   8  -2   0    7.54    0.57
  -8  -2   0    7.73    0.48
  -8  -2   0    6.58    0.43
   8  -2   0    7.59    0.57
  -8  -2   0    7.52    0.47
  -8  -2   0    7.05    0.53
  -8  -2   0    7.42    0.47
   8  -2   0    8.46    0.59
   8  -2   0    7.29    0.44
   8   2   0    7.08    0.50
  -8   2   0    7.97    0.64
  -8   2   0    7.41    0.56
   8   2   0    7.47    0.55
   8   2   0    6.45    0.52
  -8   2   0    7.64    0.59
 -10  -2   0    0.02    0.19
  10  -2   0    0.14    0.29
 -10  -2   0    0.33    0.09
  10  -2   0    0.00    0.27
  10  -2   0   -0.12    0.30
 -10  -2   0    0.00    0.22
  10  -2   0    0.70    0.36
 -10  -2   0   -0.34    0.23
  10  -2   0   -0.02    0.29
 -10  -2   0    0.08    0.19
 -10  -2   0   -0.06    0.25
  10  -2   0    0.10    0.18
 -10  -2   0    0.03    0.22
  10   2   0   -0.19    0.29
  10   2   0   -0.09    0.30
  10   2   0    0.22    0.24
 -10   2   0    0.87    0.35
 -10   2   0    0.41    0.35
  12  -2   0    1.04    0.34
 -12  -2   0    1.70    0.13
  12  -2   0    1.43    0.36
  12  -2   0    1.76    0.22
 -12  -2   0    2.08    0.34
 -12  -2   0    0.99    0.29
  12  -2   0    1.55    0.43
 -12  -2   0    2.32    0.32
  12  -2   0    2.11    0.37
  12  -2   0    1.63    0.39
 -12  -2   0    1.57    0.27
 -12  -2   0    1.04    0.34
 -12  -2   0    1.99    0.36
 -12   2   0    0.92    0.43
  12   2   0    1.34    0.36
  12   2   0    1.13    0.35
 -12   2   0    1.01    0.39
 -12   2   0    1.81    0.52
 -14  -2   0    0.27    0.23
  14  -2   0    0.10    0.29
  14  -2   0    0.13    0.29
  14  -2   0    0.59    0.41
 -14  -2   0    0.52    0.25
  14  -2   0    0.26    0.33
  14  -2   0   -0.22    0.35
  14  -2   0    0.16    0.16
 -14  -2   0   -0.12    0.24
 -14  -2   0   -0.54    0.28
 -14  -2   0    0.90    0.34
 -14  -2   0    0.56    0.22
 -14   2   0    0.58    0.38
 -14   2   0    0.72    0.45
 -14   2   0    0.43    0.43
  14   2   0   -0.46    0.30
  14   2   0   -0.11    0.32
  16  -2   0    0.24    0.43
 -16  -2   0    0.26    0.26
 -16  -2   0    0.19    0.21
  16  -2   0   -0.08    0.29
 -16  -2   0   -0.05    0.34
  16  -2   0   -0.20    0.15
 -16  -2   0   -0.13    0.28
  16  -2   0   -0.19    0.33
  16  -2   0    0.51    0.38
 -16  -2   0   -0.45    0.31
  16  -2   0    0.06    0.29
  16   2   0    0.14    0.32
 -16   2   0    0.03    0.45
 -16   2   0   -0.22    0.45
  16   2   0    0.19    0.35
 -18  -2   0    0.10    0.32
  18  -2   0   -0.11    0.50
 -18  -2   0    0.03    0.21
 -18  -2   0    0.28    0.30
 -18  -2   0   -0.11    0.35
  18  -2   0   -0.08    0.36
  18  -2   0    0.01    0.15
  18  -2   0   -0.20    0.29
 -18   2   0   -0.09    0.54
 -18   2   0    0.11    0.49
  18   2   0    0.28    0.42
  20  -2   0    0.63    0.34
  20  -2   0    0.32    0.42
 -20  -2   0    0.00    0.22
  20  -2   0    0.19    0.52
 -20  -2   0   -0.06    0.34
 -20  -2   0   -0.09    0.40
 -20   2   0   -0.72    0.50
  20   2   0    0.62    0.45
 -20   2   0   -0.39    0.55
 -22  -2   0    4.59    0.41
  22  -2   0    4.27    0.78
  22  -2   0    4.53    0.65
  22  -2   0    6.09    0.61
 -22  -2   0    5.39    0.74
 -22  -2   0    7.27    0.70
 -22   2   0    6.13    0.88
 -22   2   0    5.82    0.89
  22   2   0    5.26    0.72
  24  -2   0   -0.84    0.53
  24  -2   0   -0.20    0.51
 -24  -2   0   -0.05    0.53
  24   2   0   -0.12    0.47
 -24   2   0    0.46    0.65
 -24   2   0   -0.27    0.70
 -26  -2   0    0.17    0.58
  26  -2   0    0.61    0.69
  26  -2   0   -0.91    0.45
  26   2   0   -0.27    0.53
 -26   2   0   -0.36    0.61
 -26   2   0    0.62    0.77
  -1  -3   0    0.46    0.24
   1  -3   0    0.60    0.26
   1  -3   0    0.53    0.33
  -1  -3   0    0.61    0.31
  -1  -3   0    0.75    0.31
  -1  -3   0    0.63    0.32
   1  -3   0    0.71    0.26
   1  -3   0    0.73    0.33
  -1   3   0    0.44    0.30
   1   3   0    0.48    0.31
  -1   3   0    0.60    0.30
   1   3   0    0.75    0.36
   1   3   0    0.44    0.26
   3  -3   0   31.38    1.18
  -3  -3   0   31.13    1.22
  -3  -3   0   31.85    1.18
   3  -3   0   31.06    1.20
   3  -3   0   33.58    1.27
  -3  -3   0   32.32    1.16
   3  -3   0   31.22    1.24
  -3  -3   0   31.02    1.12
   3  -3   0   33.20    1.15
  -3   3   0   30.98    1.22
   3   3   0   31.57    1.21
  -3   3   0   31.91    1.16
   3   3   0   32.43    1.25
  -5  -3   0   58.88    2.06
  -5  -3   0   58.22    1.85
   5  -3   0   64.00    2.12
   5  -3   0   59.32    2.04
  -5  -3   0   58.73    2.01
  -5  -3   0   61.72    1.94
   5  -3   0   58.83    2.06
   5  -3   0   59.70    1.93
   5  -3   0   59.73    2.09
  -5   3   0   61.41    1.94
  -5   3   0   60.88    2.04
   5   3   0   56.93    2.00
  -5   3   0   60.47    2.08
   5   3   0   59.37    2.08
   5   3   0   60.49    1.85
  -7  -3   0    6.02    0.38
  -7  -3   0    6.21    0.48
   7  -3   0    6.08    0.45
   7  -3   0    6.03    0.53
   7  -3   0    7.17    0.58
   7  -3   0    6.50    0.37
  -7  -3   0    5.86    0.52
  -7  -3   0    5.95    0.39
   7  -3   0    7.54    0.61
  -7  -3   0    6.73    0.53
   7  -3   0    6.09    0.55
  -7   3   0    6.46    0.61
   7   3   0    6.31    0.49
   7   3   0    7.21    0.59
  -7   3   0    5.68    0.52
  -9  -3   0   25.77    1.04
   9  -3   0   25.22    1.19
  -9  -3   0   25.80    1.04
  -9  -3   0   25.64    0.99
   9  -3   0   24.83    0.85
   9  -3   0   27.26    1.17
   9  -3   0   26.29    1.02
  -9  -3   0   25.16    0.88
   9  -3   0   27.02    1.17
  -9  -3   0   25.54    1.06
  -9  -3   0   26.42    1.15
   9  -3   0   24.72    1.13
   9   3   0   26.58    1.05
   9   3   0   25.33    1.15
  -9   3   0   24.89    1.12
  -9   3   0   26.64    1.25
 -11  -3   0    1.10    0.28
 -11  -3   0    1.11    0.14
 -11  -3   0    1.78    0.38
  11  -3   0    0.70    0.36
  11  -3   0    1.33    0.40
 -11  -3   0    1.29    0.29
  11  -3   0    1.01    0.26
  11  -3   0    0.28    0.35
 -11  -3   0    1.62    0.27
 -11  -3   0    0.76    0.35
 -11  -3   0    0.83    0.26
  11  -3   0    0.71    0.41
  11   3   0    1.06    0.31
 -11   3   0    1.14    0.48
 -11   3   0    1.08    0.41
  11   3   0    0.87    0.36
  13  -3   0    0.39    0.30
 -13  -3   0    0.29    0.23
  13  -3   0   -0.01    0.33
  13  -3   0    0.20    0.21
  13  -3   0    0.11    0.38
 -13  -3   0   -0.09    0.29
  13  -3   0   -0.24    0.33
 -13  -3   0    0.09    0.23
 -13  -3   0   -0.45    0.26
  13  -3   0   -0.34    0.33
 -13  -3   0   -0.10    0.23
 -13  -3   0    0.30    0.23
  13   3   0   -0.34    0.25
 -13   3   0   -0.15    0.41
 -13   3   0    0.21    0.36
 -13   3   0    0.63    0.49
  13   3   0   -0.19    0.33
 -15  -3   0    0.70    0.30
  15  -3   0    0.22    0.33
  15  -3   0   -0.18    0.31
 -15  -3   0    0.27    0.31
 -15  -3   0    0.26    0.27
  15  -3   0   -0.03    0.34
  15  -3   0    0.14    0.42
  15  -3   0    0.44    0.21
 -15  -3   0    0.07    0.23
 -15  -3   0    0.23    0.29
  15  -3   0    0.51    0.42
  15   3   0    0.65    0.39
 -15   3   0    0.61    0.47
 -15   3   0    0.38    0.48
 -17  -3   0    0.67    0.33
  17  -3   0    0.59    0.54
 -17  -3   0    0.80    0.28
  17  -3   0    0.41    0.41
 -17  -3   0   -0.12    0.32
  17  -3   0    0.80    0.22
 -17  -3   0    0.15    0.28
  17  -3   0    0.15    0.37
 -17  -3   0    0.77    0.37
  17   3   0    0.87    0.45
  17   3   0    1.30    0.44
 -17   3   0    0.75    0.57
 -17   3   0    1.09    0.54
  19  -3   0    1.77    0.47
  19  -3   0    1.95    0.27
  19  -3   0    2.14    0.67
  19  -3   0    2.49    0.54
 -19  -3   0    1.51    0.34
 -19  -3   0    2.27    0.41
 -19  -3   0    2.27    0.48
  19   3   0    2.32    0.51
 -19   3   0    2.30    0.66
 -19   3   0    1.47    0.63
 -21  -3   0    1.53    0.35
  21  -3   0    2.41    0.55
  21  -3   0    2.28    0.36
 -21  -3   0    2.50    0.45
 -21  -3   0    2.71    0.53
  21  -3   0    2.51    0.71
  21  -3   0    3.07    0.53
 -21   3   0    1.57    0.73
 -21   3   0    3.18    0.80
  21   3   0    2.39    0.61
 -23  -3   0    0.44    0.38
  23  -3   0   -1.13    0.39
 -23  -3   0    0.31    0.51
  23  -3   0   -0.51    0.62
 -23  -3   0   -0.46    0.25
 -23   3   0    0.95    0.67
 -23   3   0    0.33    0.73
  25  -3   0    0.54    0.52
  25  -3   0    1.64    0.73
 -25   3   0   -0.19    0.71
 -25   3   0    0.45    0.72
  27  -3   0    0.52    0.60
  27  -3   0    0.22    0.69
 -27   3   0   -0.35    0.74
 -27   3   0    0.60    0.81
   0  -4   0    0.41    0.31
   0  -4   0    0.54    0.29
   0  -4   0   -0.37    0.34
   0  -4   0    0.22    0.32
   0   4   0    0.73    0.32
   0   4   0    0.42    0.32
   0   4   0    0.34    0.33
  -2  -4   0    7.96    0.54
  -2  -4   0    6.65    0.52
   2  -4   0    7.29    0.56
   2  -4   0    7.62    0.55
   2  -4   0    8.30    0.59
  -2  -4   0    7.91    0.59
  -2  -4   0    8.19    0.60
   2  -4   0    8.16    0.62
   2  -4   0    7.59    0.62
   2   4   0    6.58    0.59
   2   4   0    8.01    0.63
  -2   4   0    8.89    0.63
  -2   4   0    6.80    0.54
   2   4   0    7.49    0.34
  -4  -4   0    0.55    0.29
   4  -4   0    0.91    0.36
   4  -4   0    0.82    0.33
   4  -4   0    0.29    0.39
  -4  -4   0    0.52    0.25
  -4  -4   0    0.61    0.35
   4  -4   0    0.28    0.26
   4  -4   0    0.69    0.37
   4   4   0    0.52    0.38
  -4   4   0    0.19    0.34
   4   4   0    0.38    0.36
  -4   4   0    0.27    0.30
   6  -4   0   69.74    2.35
   6  -4   0   70.18    2.39
   6  -4   0   65.44    2.41
  -6  -4   0   67.10    2.23
   6  -4   0   66.03    2.40
  -6  -4   0   66.50    2.20
  -6  -4   0   67.88    2.31
  -6  -4   0   66.13    2.08
   6  -4   0   67.19    2.21
  -6  -4   0   69.68    2.38
  -6   4   0   68.97    2.42
  -6   4   0   67.70    2.22
  -6   4   0   68.33    2.33
   6   4   0   68.48    2.39
   6   4   0   67.70    2.33
  -8  -4   0    5.06    0.39
  -8  -4   0    5.67    0.54
   8  -4   0    4.20    0.53
   8  -4   0    5.88    0.51
  -8  -4   0    4.77    0.33
   8  -4   0    5.50    0.39
  -8  -4   0    3.78    0.46
  -8  -4   0    5.31    0.60
   8  -4   0    6.80    0.66
   8  -4   0    5.82    0.59
   8  -4   0    5.97    0.59
  -8   4   0    5.78    0.57
   8   4   0    5.04    0.61
  -8   4   0    4.30    0.57
   8   4   0    4.45    0.51
  10  -4   0    0.29    0.38
  10  -4   0    0.37    0.27
  10  -4   0   -0.30    0.36
 -10  -4   0    0.49    0.35
 -10  -4   0   -0.15    0.28
  10  -4   0   -0.24    0.37
 -10  -4   0    0.22    0.28
  10  -4   0    0.14    0.16
  10  -4   0    0.01    0.33
 -10  -4   0   -0.04    0.20
 -10  -4   0    0.27    0.19
  10   4   0    0.25    0.39
 -10   4   0    0.52    0.36
  10   4   0    0.41    0.31
 -10   4   0    0.48    0.42
 -12  -4   0    4.03    0.56
 -12  -4   0    2.36    0.45
  12  -4   0    2.62    0.36
  12  -4   0    3.72    0.60
  12  -4   0    2.42    0.52
 -12  -4   0    2.56    0.25
  12  -4   0    2.81    0.48
 -12  -4   0    2.81    0.35
  12  -4   0    3.12    0.52
 -12  -4   0    2.84    0.24
 -12  -4   0    3.04    0.44
 -12  -4   0    2.73    0.39
 -12   4   0    3.20    0.57
  12   4   0    2.79    0.44
 -12   4   0    2.59    0.57
 -12   4   0    2.79    0.50
  12   4   0    2.51    0.55
  14  -4   0    0.82    0.40
 -14  -4   0    0.48    0.26
 -14  -4   0    0.23    0.34
  14  -4   0    0.58    0.28
 -14  -4   0    0.25    0.39
  14  -4   0    0.89    0.44
 -14  -4   0    0.91    0.31
 -14  -4   0    1.15    0.28
 -14  -4   0    0.21    0.30
  14  -4   0    0.99    0.51
 -14   4   0    0.09    0.51
 -14   4   0    0.48    0.53
  14   4   0    0.78    0.42
  14   4   0    0.92    0.36
 -16  -4   0    1.92    0.35
  16  -4   0    1.85    0.50
  16  -4   0    2.44    0.36
 -16  -4   0    1.99    0.42
 -16  -4   0    2.13    0.38
  16  -4   0    1.78    0.49
 -16  -4   0    1.44    0.48
  16  -4   0    2.03    0.61
 -16   4   0    2.27    0.65
 -16   4   0    2.62    0.65
  16   4   0    2.24    0.52
  18  -4   0    1.19    0.50
  18  -4   0    1.34    0.48
  18  -4   0    1.25    0.58
 -18  -4   0    0.60    0.29
  18  -4   0    1.07    0.28
 -18  -4   0    0.76    0.35
 -18  -4   0    0.81    0.33
 -18   4   0    0.39    0.61
  18   4   0    1.29    0.52
 -18   4   0    0.05    0.58
  20  -4   0    4.73    0.69
 -20  -4   0    4.58    0.51
  20  -4   0    4.35    0.41
  20  -4   0    4.20    0.65
 -20  -4   0    3.56    0.54
  20  -4   0    4.22    0.77
 -20  -4   0    3.33    0.47
 -20   4   0    4.79    0.82
 -20   4   0    4.03    0.84
  22  -4   0    0.45    0.65
  22  -4   0    0.56    0.49
  22  -4   0   -0.05    0.39
 -22  -4   0    0.49    0.34
 -22  -4   0   -0.02    0.32
 -22   4   0    0.28    0.65
 -22   4   0    1.39    0.69
  24  -4   0    0.34    0.71
  24  -4   0   -0.57    0.46
 -24  -4   0   -0.30    0.39
 -24   4   0   -1.28    0.60
 -24   4   0    0.05    0.67
  26  -4   0    0.04    0.67
  26  -4   0    0.96    0.59
 -26   4   0   -0.32    0.70
 -26   4   0   -0.29    0.67
   1  -5   0   34.66    1.49
  -1  -5   0   37.11    1.48
  -1  -5   0   36.03    1.41
   1  -5   0   38.88    1.46
  -1  -5   0   38.43    1.50
   1  -5   0   36.96    1.44
  -1  -5   0   37.67    1.47
   1  -5   0   35.45    1.49
   1   5   0   35.81    1.41
  -1   5   0   35.89    1.52
  -1   5   0   36.29    1.44
   1   5   0   38.42    1.52
  -1   5   0   36.58    1.47
   1   5   0   35.62    1.52
   3  -5   0    8.14    0.72
  -3  -5   0    9.51    0.70
   3  -5   0    7.20    0.63
   3  -5   0    9.20    0.65
  -3  -5   0    6.82    0.54
   3  -5   0    8.53    0.71
  -3  -5   0    7.88    0.67
  -3  -5   0    8.26    0.62
   3  -5   0    7.33    0.59
   3   5   0    8.14    0.72
   3   5   0    7.54    0.33
  -3   5   0    8.19    0.67
   3   5   0    6.78    0.63
  -3   5   0    7.85    0.63
   5  -5   0    1.04    0.33
   5  -5   0    1.71    0.41
  -5  -5   0    2.01    0.33
   5  -5   0    1.11    0.42
   5  -5   0    2.10    0.49
   5  -5   0    2.15    0.43
  -5  -5   0    2.46    0.39
  -5  -5   0    0.79    0.40
  -5  -5   0    1.36    0.36
  -5   5   0    1.35    0.43
   5   5   0    1.77    0.45
  -5   5   0    1.37    0.37
   5   5   0    1.76    0.44
   7  -5   0   25.38    1.25
  -7  -5   0   27.96    1.08
  -7  -5   0   28.30    1.20
   7  -5   0   26.55    1.09
   7  -5   0   26.61    1.31
  -7  -5   0   27.89    1.12
  -7  -5   0   26.19    1.29
   7  -5   0   27.42    1.29
  -7  -5   0   27.24    1.13
   7  -5   0   29.19    1.26
   7   5   0   26.73    1.23
   7   5   0   27.57    1.30
  -7   5   0   27.17    1.30
   9  -5   0   -0.12    0.30
  -9  -5   0    0.44    0.34
   9  -5   0   -0.24    0.22
   9  -5   0    0.46    0.41
   9  -5   0   -0.13    0.36
  -9  -5   0   -0.36    0.36
  -9  -5   0    0.16    0.24
  -9  -5   0   -0.16    0.25
  -9  -5   0   -0.13    0.13
  -9  -5   0   -0.18    0.23
   9  -5   0    0.27    0.41
  -9  -5   0   -0.25    0.30
   9  -5   0   -0.32    0.39
   9   5   0   -0.55    0.37
  -9   5   0    0.30    0.42
   9   5   0   -0.17    0.33
  -9   5   0    0.13    0.33
 -11  -5   0    3.31    0.34
  11  -5   0    3.04    0.31
 -11  -5   0    2.13    0.44
 -11  -5   0    3.06    0.31
 -11  -5   0    3.05    0.46
  11  -5   0    3.09    0.58
 -11  -5   0    3.39    0.59
  11  -5   0    3.27    0.57
  11  -5   0    3.27    0.55
  11  -5   0    3.03    0.58
  11  -5   0    2.41    0.41
 -11  -5   0    2.92    0.34
 -11   5   0    2.12    0.55
 -11   5   0    2.71    0.55
  11   5   0    2.78    0.55
  11   5   0    3.13    0.47
 -13  -5   0    1.06    0.28
 -13  -5   0    1.61    0.27
  13  -5   0    1.87    0.38
 -13  -5   0    1.11    0.47
  13  -5   0    1.12    0.48
 -13  -5   0    1.06    0.38
  13  -5   0    1.12    0.48
 -13  -5   0    2.30    0.62
 -13  -5   0    1.15    0.22
 -13   5   0    1.18    0.52
  13   5   0    1.06    0.39
 -13   5   0    1.50    0.54
  13   5   0    0.61    0.50
 -15  -5   0   -0.16    0.13
 -15  -5   0    0.00    0.27
  15  -5   0    0.64    0.32
  15  -5   0   -0.33    0.42
 -15  -5   0    0.16    0.25
  15  -5   0   -0.53    0.49
 -15  -5   0    0.24    0.16
 -15   5   0    0.60    0.55
  15   5   0   -0.09    0.34
 -15   5   0   -0.09    0.50
  15   5   0    0.54    0.53
  17  -5   0   -0.44    0.42
 -17  -5   0   -0.33    0.29
  17  -5   0    0.11    0.30
 -17  -5   0    0.15    0.28
  17  -5   0    0.81    0.57
  17  -5   0   -0.39    0.36
  17   5   0   -0.06    0.35
 -17   5   0    0.67    0.61
  17   5   0    0.51    0.50
 -17   5   0   -0.24    0.55
 -19  -5   0    0.70    0.39
 -19  -5   0    1.42    0.36
  19  -5   0    1.09    0.53
  19  -5   0    2.25    0.66
  19  -5   0    1.80    0.58
  19   5   0    0.71    0.54
 -19   5   0    0.39    0.61
 -19   5   0    0.94    0.61
  21  -5   0   -0.39    0.48
  21  -5   0   -0.42    0.44
 -21  -5   0   -0.30    0.32
  21  -5   0   -0.88    0.52
 -21  -5   0   -0.02    0.39
 -21   5   0   -0.12    0.60
 -21   5   0    0.31    0.68
  23  -5   0    0.36    0.65
  23  -5   0    0.71    0.55
 -23   5   0   -0.33    0.69
 -23   5   0   -0.64    0.64
  25  -5   0    1.38    0.83
  25  -5   0   -0.44    0.52
 -25   5   0    0.54    0.77
 -25   5   0   -0.21    0.76
   0  -6   0    7.31    0.68
   0  -6   0    6.06    0.67
   0  -6   0    5.06    0.54
   0  -6   0    6.25    0.63
   0   6   0    5.57    0.57
   0   6   0    6.32    0.71
   0   6   0    5.66    0.63
   2  -6   0    1.06    0.35
   2  -6   0    1.11    0.40
  -2  -6   0    1.31    0.41
   2  -6   0    0.75    0.36
  -2  -6   0    0.53    0.41
  -2  -6   0    1.44    0.37
   2  -6   0    0.79    0.44
  -2  -6   0    1.37    0.46
   2  -6   0    0.39    0.40
  -2   6   0    0.51    0.46
   2   6   0    1.34    0.19
   2   6   0    2.08    0.50
   2   6   0    1.49    0.47
  -2   6   0    1.49    0.43
  -2   6   0    0.79    0.40
  -4  -6   0    0.75    0.39
  -4  -6   0    2.75    0.52
  -4  -6   0    2.14    0.42
   4  -6   0    1.67    0.43
   4  -6   0    1.57    0.39
   4  -6   0    1.29    0.50
   4  -6   0    1.15    0.38
   4  -6   0    1.31    0.46
  -4  -6   0    1.96    0.37
  -4   6   0    1.60    0.46
  -4   6   0    1.71    0.43
   4   6   0    0.85    0.43
   4   6   0    1.32    0.48
   6  -6   0    1.96    0.45
  -6  -6   0    2.01    0.40
   6  -6   0    1.44    0.45
  -6  -6   0    1.39    0.39
   6  -6   0    1.49    0.46
  -6  -6   0    2.06    0.49
  -6  -6   0    0.70    0.31
   6  -6   0    0.88    0.35
   6  -6   0    0.60    0.47
   6   6   0    0.79    0.48
   6   6   0    1.73    0.47
  -6   6   0    1.39    0.40
  -6   6   0    1.80    0.53
   8  -6   0    1.23    0.46
  -8  -6   0    1.30    0.53
   8  -6   0    1.60    0.44
  -8  -6   0    1.34    0.35
  -8  -6   0    1.13    0.31
   8  -6   0    0.69    0.48
   8  -6   0    0.92    0.44
  -8  -6   0    1.44    0.38
   8  -6   0    1.46    0.35
   8   6   0    0.63    0.40
  -8   6   0    1.65    0.52
   8   6   0    1.19    0.53
  10  -6   0    0.03    0.26
 -10  -6   0    0.24    0.26
 -10  -6   0    0.11    0.29
 -10  -6   0    0.64    0.39
  10  -6   0   -0.12    0.34
  10  -6   0   -0.12    0.40
  10  -6   0   -0.42    0.39
 -10  -6   0    0.18    0.27
  10   6   0    0.02    0.48
  10   6   0    0.03    0.38
 -10   6   0    0.29    0.41
 -10   6   0    0.07    0.44
  12  -6   0    0.42    0.52
 -12  -6   0    1.07    0.32
  12  -6   0    1.99    0.56
 -12  -6   0    0.52    0.28
 -12  -6   0    1.23    0.32
 -12  -6   0    1.30    0.21
 -12  -6   0    2.11    0.49
  12  -6   0    1.40    0.30
  12  -6   0    2.08    0.44
  12   6   0    1.98    0.48
  12   6   0    1.04    0.53
 -12   6   0    0.66    0.53
 -12   6   0    1.05    0.51
 -14  -6   0    3.52    0.81
 -14  -6   0    3.79    0.38
 -14  -6   0    3.62    0.39
  14  -6   0    3.57    0.67
  14  -6   0    3.71    0.69
  14  -6   0    3.78    0.55
 -14  -6   0    4.31    0.38
 -14   6   0    3.93    0.74
  14   6   0    5.28    0.80
 -14   6   0    4.75    0.76
  14   6   0    4.08    0.59
  16  -6   0    5.86    0.61
  16  -6   0    6.12    0.80
 -16  -6   0    6.28    0.52
 -16  -6   0    6.07    0.39
 -16  -6   0    4.65    0.48
  16  -6   0    6.03    0.82
 -16  -6   0    6.58    0.42
  16   6   0    6.50    0.70
 -16   6   0    5.51    0.81
 -16   6   0    4.99    0.89
  16   6   0    6.25    0.83
 -18  -6   0    1.45    0.36
 -18  -6   0    0.83    0.35
  18  -6   0    1.25    0.59
  18  -6   0    1.19    0.65
  18  -6   0    1.25    0.60
 -18   6   0    0.48    0.67
 -18   6   0    0.68    0.67
  18   6   0    1.42    0.49
  18   6   0    2.20    0.72
  20  -6   0    1.00    0.57
  20  -6   0    1.65    0.58
 -20  -6   0    1.77    0.51
 -20  -6   0    1.67    0.42
  20  -6   0    1.05    0.66
 -20   6   0    0.97    0.75
 -20   6   0    0.71    0.70
  22  -6   0    2.11    0.61
  22  -6   0    2.46    0.71
  22  -6   0    1.37    0.70
 -22  -6   0    1.29    0.69
 -22   6   0    1.39    0.81
 -22   6   0    1.95    0.78
  24  -6   0    0.56    0.59
  24  -6   0    0.22    0.66
 -24   6   0    0.07    0.73
 -24   6   0    0.75    0.90
  -1  -7   0   -0.20    0.42
   1  -7   0    0.05    0.33
   1  -7   0    0.00    0.38
  -1  -7   0    0.00    0.41
   1  -7   0   -0.06    0.46
   1  -7   0    0.12    0.33
  -1  -7   0    0.19    0.37
  -1  -7   0    0.25    0.41
   1  -7   0    0.12    0.39
  -1   7   0    0.18    0.40
  -1   7   0   -0.15    0.40
  -1   7   0   -0.05    0.42
   1   7   0   -0.24    0.17
   1   7   0   -0.28    0.46
   1   7   0    0.32    0.39
   1   7   0    0.10    0.48
   3  -7   0    9.41    0.79
  -3  -7   0    6.55    0.69
   3  -7   0    7.69    0.79
  -3  -7   0    7.96    0.67
   3  -7   0    7.80    0.73
  -3  -7   0   10.81    0.83
   3  -7   0    9.38    0.86
   3  -7   0    8.40    0.68
  -3   7   0    8.54    0.79
   3   7   0    7.67    0.34
   3   7   0    8.13    0.82
  -3   7   0    7.61    0.79
  -3   7   0    7.33    0.75
   3   7   0    8.98    0.89
   3   7   0    7.52    0.34
  -5  -7   0    3.11    0.46
   5  -7   0    2.80    0.55
  -5  -7   0    3.60    0.56
   5  -7   0    3.67    0.53
  -5  -7   0    3.64    0.53
   5  -7   0    3.12    0.64
   5  -7   0    2.89    0.51
   5  -7   0    2.87    0.55
   5   7   0    4.02    0.61
   5   7   0    3.02    0.63
  -5   7   0    2.73    0.56
  -5   7   0    4.06    0.57
   7  -7   0    0.23    0.35
  -7  -7   0    0.29    0.34
   7  -7   0    0.26    0.41
   7  -7   0    0.25    0.46
  -7  -7   0    0.28    0.37
  -7  -7   0    0.25    0.37
   7   7   0    0.28    0.39
   7   7   0    0.28    0.50
  -7   7   0    0.39    0.38
  -7   7   0    0.43    0.50
  -9  -7   0   -0.09    0.35
   9  -7   0    0.55    0.55
   9  -7   0    0.23    0.43
  -9  -7   0    0.38    0.35
  -9  -7   0    0.10    0.32
   9  -7   0    0.61    0.35
  -9   7   0   -0.24    0.39
  -9   7   0   -0.03    0.53
   9   7   0    0.05    0.49
   9   7   0   -0.07    0.43
  11  -7   0    0.29    0.32
 -11  -7   0    0.41    0.33
 -11  -7   0    0.21    0.35
  11  -7   0   -0.09    0.47
 -11  -7   0   -0.05    0.31
  11  -7   0    0.53    0.45
 -11   7   0    0.78    0.54
 -11   7   0   -0.15    0.43
  11   7   0   -0.97    0.42
  11   7   0   -0.07    0.52
  13  -7   0    6.25    0.52
 -13  -7   0    6.38    0.56
  13  -7   0    5.21    0.75
  13  -7   0    4.42    0.78
 -13  -7   0    5.62    0.53
 -13  -7   0    6.08    0.54
 -13   7   0    5.20    0.86
  13   7   0    5.22    0.69
 -13   7   0    5.29    0.74
  13   7   0    7.38    0.96
 -15  -7   0    2.20    0.43
  15  -7   0    1.26    0.57
 -15  -7   0    1.90    0.34
 -15  -7   0    2.11    0.25
  15  -7   0    2.58    0.70
 -15  -7   0    1.89    0.35
  15   7   0    0.72    0.67
 -15   7   0    0.49    0.53
  15   7   0    1.38    0.54
 -15   7   0    1.32    0.65
 -17  -7   0    0.13    0.25
 -17  -7   0    0.45    0.31
 -17  -7   0    0.68    0.26
  17  -7   0    0.97    0.65
  17  -7   0    0.09    0.56
 -17   7   0    0.43    0.63
 -17   7   0    1.73    0.73
  17   7   0    0.43    0.48
  17   7   0    2.04    0.72
  19  -7   0    1.12    0.66
  19  -7   0    1.65    0.65
  19  -7   0    0.59    0.62
 -19   7   0    1.32    0.78
  19   7   0    0.76    0.51
 -19   7   0    0.81    0.72
  21  -7   0    1.43    0.65
  21  -7   0    0.40    0.64
  21  -7   0    0.82    0.71
 -21   7   0   -0.13    0.80
 -21   7   0    0.48    0.66
   0  -8   0    0.70    0.48
   0  -8   0    0.24    0.42
   0  -8   0    0.65    0.39
   0  -8   0    0.24    0.45
   0   8   0    1.10    0.58
   0   8   0    0.27    0.40
   0   8   0    0.16    0.50
   0   8   0    0.45    0.24
   2  -8   0    0.98    0.41
  -2  -8   0    0.04    0.40
   2  -8   0    0.90    0.49
  -2  -8   0    0.21    0.43
   2  -8   0    0.32    0.47
  -2  -8   0   -0.19    0.46
  -2   8   0    0.63    0.54
  -2   8   0   -0.27    0.46
   2   8   0    0.41    0.55
  -2   8   0    0.10    0.27
   2   8   0    0.06    0.51
  -2   8   0    0.08    0.44
   2   8   0    0.30    0.17
   2   8   0   -0.02    0.16
  -4  -8   0   -0.43    0.38
   4  -8   0   -0.01    0.52
  -4  -8   0   -0.05    0.42
   4  -8   0    0.37    0.41
  -4  -8   0    0.04    0.46
  -4   8   0    0.19    0.32
  -4   8   0    0.11    0.51
   4   8   0    0.00    0.51
  -4   8   0    0.08    0.50
  -4   8   0    0.38    0.45
   4   8   0    0.10    0.45
  -6  -8   0    1.12    0.42
   6  -8   0    1.67    0.50
   6  -8   0    1.27    0.63
  -6  -8   0    1.04    0.49
  -6  -8   0    1.01    0.46
   6  -8   0    1.08    0.51
   6   8   0    0.62    0.56
   6   8   0    1.43    0.60
  -6   8   0    2.24    0.61
  -6   8   0    0.72    0.39
  -6   8   0    1.44    0.62
  -8  -8   0    1.65    0.43
   8  -8   0    1.67    0.63
   8  -8   0    0.99    0.50
  -8  -8   0    0.58    0.45
  -8  -8   0    1.53    0.45
   8  -8   0    1.09    0.44
   8   8   0    1.37    0.60
  -8   8   0    1.02    0.57
   8   8   0    0.32    0.63
  -8   8   0    1.55    0.47
 -10  -8   0    0.81    0.41
 -10  -8   0   -0.19    0.34
 -10  -8   0    0.26    0.37
  10  -8   0    0.06    0.48
  10  -8   0    0.63    0.61
  10  -8   0    0.48    0.37
 -10   8   0    0.01    0.43
  10   8   0   -0.48    0.45
 -10   8   0    0.40    0.58
  10   8   0    0.27    0.58
 -12  -8   0    0.10    0.39
  12  -8   0    1.45    0.56
 -12  -8   0    0.42    0.37
  12  -8   0   -0.46    0.53
 -12   8   0    0.82    0.50
  12   8   0    1.08    0.56
  12   8   0    0.33    0.59
 -12   8   0    1.03    0.62
  14  -8   0    0.78    0.62
 -14  -8   0    0.80    0.40
  14  -8   0    1.47    0.69
 -14   8   0    1.49    0.69
  14   8   0    1.22    0.67
 -14   8   0    0.38    0.57
  14   8   0    1.08    0.52
 -16  -8   0    0.47    0.33
  16  -8   0   -0.21    0.60
  16  -8   0    0.56    0.61
  16   8   0    0.34    0.68
  16   8   0    0.70    0.53
 -16   8   0    1.03    0.61
 -16   8   0    0.07    0.68
  18  -8   0   -0.53    0.61
  18  -8   0   -0.44    0.63
 -18  -8   0    0.59    0.29
  18   8   0    0.64    0.55
 -18   8   0    1.16    0.82
 -18   8   0    0.62    0.62
  20  -8   0    0.91    0.68
  20  -8   0    1.04    0.72
  20  -8   0    0.23    0.59
 -20   8   0    1.52    0.89
 -20   8   0   -0.06    0.65
  20   8   0   -0.23    0.53
   1  -9   0   -0.37    0.53
  -1  -9   0    0.81    0.56
  -1  -9   0    0.26    0.41
   1  -9   0   -0.39    0.39
  -1  -9   0    0.07    0.51
   1   9   0    0.23    0.21
   1   9   0   -0.20    0.51
  -1   9   0    0.55    0.57
  -1   9   0    0.63    0.59
   1   9   0    0.08    0.19
  -1   9   0    0.25    0.52
  -1   9   0    0.40    0.27
   1   9   0    0.03    0.52
  -3  -9   0    3.03    0.69
  -3  -9   0    3.44    0.65
  -3  -9   0    3.47    0.70
   3  -9   0    3.69    0.76
   3  -9   0    3.80    0.59
   3   9   0    5.03    0.81
  -3   9   0    3.02    0.70
  -3   9   0    3.80    0.48
   3   9   0    2.65    0.70
  -3   9   0    2.98    0.75
   5  -9   0    1.39    0.51
  -5  -9   0    0.57    0.45
  -5  -9   0    0.49    0.52
   5  -9   0    0.62    0.64
  -5  -9   0    0.26    0.49
  -5   9   0    0.57    0.37
  -5   9   0   -0.58    0.48
   5   9   0    1.08    0.63
   5   9   0    0.65    0.55
  -5   9   0    1.37    0.65
   7  -9   0    1.38    0.57
  -7  -9   0    1.61    0.53
  -7  -9   0    0.58    0.50
   7  -9   0    1.85    0.73
  -7   9   0    0.97    0.66
   7   9   0    0.19    0.57
  -7   9   0    1.72    0.50
  -7   9   0    1.82    0.64
   7   9   0    2.16    0.76
   9  -9   0    0.46    0.66
   9  -9   0    0.35    0.49
  -9  -9   0    0.27    0.48
   9   9   0    0.90    0.64
  -9   9   0    0.19    0.58
  -9   9   0    0.21    0.44
   9   9   0    1.41    0.61
  -9   9   0   -0.46    0.63
 -11  -9   0    0.44    0.48
  11  -9   0    0.27    0.59
  11  -9   0    1.34    0.58
 -11   9   0    0.33    0.47
  11   9   0    0.97    0.60
 -11   9   0   -0.27    0.64
  11   9   0    0.53    0.71
 -13  -9   0    0.44    0.43
  13  -9   0   -0.82    0.55
  13  -9   0   -0.32    0.54
 -13   9   0    0.15    0.63
  13   9   0    0.15    0.60
  13   9   0   -0.79    0.68
 -13   9   0    0.26    0.54
 -15  -9   0    0.51    0.41
  15  -9   0    0.69    0.69
  15  -9   0   -0.27    0.57
 -15   9   0   -0.21    0.51
  15   9   0    0.98    0.60
 -15   9   0    0.27    0.68
  15   9   0    0.01    0.70
  17  -9   0    0.31    0.68
 -17  -9   0   -0.06    0.32
  17  -9   0    0.06    0.64
 -17   9   0    0.83    0.82
  17   9   0   -0.64    0.53
 -17   9   0    0.28    0.65
   0 -10   0    0.34    0.62
   0 -10   0    0.20    0.44
   0  10   0   -0.48    0.57
   2 -10   0    0.32    0.45
   2 -10   0    0.62    0.64
  -2 -10   0    1.37    0.49
  -2 -10   0   -0.01    0.52
  -2  10   0    0.50    0.69
   2  10   0    0.36    0.61
   2  10   0    0.28    0.58
  -2  10   0    0.23    0.30
  -2  10   0    0.22    0.52
  -4 -10   0   -0.16    0.52
   4 -10   0   -0.46    0.63
   4 -10   0    0.76    0.50
  -4  10   0   -0.71    0.57
  -4  10   0   -0.04    0.57
   4  10   0   -0.39    0.60
   4  10   0    0.01    0.63
  -4  10   0    0.08    0.34
   6 -10   0    0.52    0.53
  -6 -10   0    0.74    0.58
   6 -10   0    1.10    0.72
  -6  10   0    0.34    0.66
   6  10   0   -0.20    0.63
  -6  10   0   -0.17    0.37
  -6  10   0   -0.28    0.60
   6  10   0    0.25    0.57
   8 -10   0   -0.96    0.63
  -8 -10   0   -0.12    0.53
   8 -10   0    0.36    0.52
  -8  10   0    0.09    0.65
   8  10   0   -0.17    0.56
  -8  10   0   -0.20    0.71
   8  10   0   -0.24    0.65
  -8  10   0   -0.61    0.40
  10 -10   0   -0.03    0.53
  10 -10   0   -0.05    0.71
 -10 -10   0   -0.40    0.47
 -10  10   0   -0.53    0.66
  10  10   0    0.37    0.68
 -10  10   0   -0.34    0.66
  10  10   0   -0.43    0.60
 -10  10   0   -0.02    0.48
 -12 -10   0   -0.17    0.45
  12 -10   0   -0.01    0.58
  12 -10   0    0.46    0.74
 -12  10   0   -0.06    0.51
 -12  10   0    0.09    0.78
  12  10   0    0.99    0.65
 -12  10   0   -0.37    0.63
  14 -10   0   -0.65    0.52
 -14 -10   0   -0.46    0.42
  14 -10   0    0.43    0.76
 -14  10   0   -1.37    0.67
 -14  10   0   -0.87    0.51
  14  10   0   -0.78    0.59
   1 -11   0    0.74    0.68
  -1 -11   0    0.57    0.64
   1 -11   0   -0.92    0.43
  -1 -11   0   -0.29    0.44
  -1  11   0   -0.48    0.66
   1  11   0   -0.11    0.67
  -3 -11   0    1.18    0.67
  -3 -11   0    0.37    0.49
   3 -11   0    0.27    0.62
   3 -11   0   -0.65    0.47
   3  11   0    2.06    0.77
  -3  11   0    0.34    0.67
   5 -11   0    1.68    0.78
  -5 -11   0    0.17    0.63
   5 -11   0   -0.51    0.51
  -5 -11   0    0.63    0.48
   5  11   0   -0.15    0.65
  -5  11   0   -0.86    0.64
  -5  11   0   -1.44    0.59
   7 -11   0    1.24    0.82
  -7 -11   0    2.03    0.69
   7 -11   0    1.51    0.61
  -7  11   0    0.83    0.80
   7  11   0    1.79    0.76
  -7  11   0   -0.10    0.59
  -9 -11   0    2.21    0.66
   9 -11   0    1.99    0.70
   9 -11   0    3.62    0.99
   9  11   0    2.03    0.72
  -9  11   0    1.52    0.56
  -9  11   0    1.68    0.84
  -9  11   0    0.34    0.74
  11 -11   0   -0.10    0.74
 -11 -11   0    0.22    0.55
  11 -11   0    0.35    0.66
  11  11   0    0.01    0.57
 -11  11   0   -0.44    0.73
 -11  11   0    0.00    0.52
 -11  11   0    0.30    0.84
  28   0  -1    0.11    0.55
 -28   0   1    0.30    0.67
  26   0  -1   -0.07    0.47
 -26   0   1   -0.47    0.64
 -24   0   1   -0.12    0.53
 -24   0   1    0.42    0.62
  24   0  -1   -0.12    0.44
  24   0  -1    0.57    0.58
  22   0  -1   -0.24    0.51
  22   0  -1    0.31    0.25
 -22   0   1    0.50    0.17
  22   0  -1   -0.52    0.36
 -22   0   1   -0.33    0.50
 -22   0   1    0.51    0.57
  22   0  -1   -0.35    0.17
 -20   0   1    0.21    0.17
  20   0  -1   -0.05    0.37
 -20   0   1    0.21    0.46
  20   0  -1    0.21    0.23
  20   0  -1    0.34    0.48
 -20   0   1    0.48    0.56
  20   0  -1   -0.06    0.19
  18   0  -1   -0.19    0.20
  18   0  -1    0.17    0.46
 -18   0   1    0.23    0.17
  18   0  -1    0.08    0.34
 -18   0   1    0.32    0.43
  18   0  -1   -0.10    0.31
 -18   0   1    0.05    0.21
 -18   0   1    0.43    0.42
 -16   0   1    0.11    0.15
 -16   0   1    0.24    0.20
 -16   0   1    0.24    0.26
  16   0  -1   -0.61    0.28
  16   0  -1   -0.19    0.41
 -16   0   1    0.06    0.38
  16   0  -1   -0.18    0.20
  16   0  -1   -0.28    0.27
 -16   0   1   -0.04    0.42
 -16   0   1   -0.08    0.36
  14   0  -1    0.04    0.20
 -14   0   1   -0.42    0.38
 -14   0   1   -0.17    0.14
 -14   0   1   -0.09    0.23
  14   0  -1    0.19    0.28
 -14   0   1    0.25    0.20
  14   0  -1    0.00    0.29
 -14   0   1    0.50    0.36
 -14   0   1   -0.26    0.33
  14   0  -1    0.04    0.34
 -12   0   1    0.41    0.32
  12   0  -1    0.27    0.27
 -12   0   1   -0.20    0.20
  12   0  -1   -0.12    0.19
  12   0  -1   -0.20    0.36
  12   0  -1   -0.30    0.26
 -12   0   1    0.10    0.41
 -12   0   1   -0.71    0.27
 -12   0   1    0.04    0.19
 -12   0   1   -0.07    0.14
  10   0  -1    0.36    0.34
  10   0  -1    0.03    0.25
 -10   0   1    0.02    0.18
 -10   0   1   -0.28    0.19
 -10   0   1    0.62    0.32
  10   0  -1   -0.25    0.23
 -10   0   1   -0.27    0.12
  10   0  -1   -0.11    0.17
 -10   0   1    0.03    0.28
   8   0  -1   -0.24    0.20
  -8   0   1    0.08    0.17
  -8   0   1   -0.12    0.12
  -8   0   1    0.34    0.27
  -8   0   1   -0.16    0.25
   8   0  -1   -0.24    0.16
   8   0  -1   -0.18    0.21
   8   0  -1   -0.06    0.14
   8   0  -1   -0.01    0.29
   6   0  -1    0.05    0.18
   6   0  -1    0.29    0.26
  -6   0   1    0.00    0.12
  -6   0   1   -0.03    0.21
  -6   0   1    0.36    0.23
  -6   0   1    0.11    0.15
   6   0  -1    0.01    0.19
  -6   0   1   -0.01    0.14
   6   0  -1    0.00    0.13
   6   0  -1   -0.09    0.13
  -4   0   1   -0.04    0.09
  -4   0   1   -0.03    0.13
  -4   0   1   -0.06    0.10
   4   0  -1    0.08    0.18
  -4   0   1   -0.16    0.12
  -4   0   1   -0.09    0.10
  -4   0   1    0.14    0.17
   4   0  -1    0.08    0.11
  -2   0   1   -0.03    0.05
   2   0  -1    0.03    0.06
  -2   0   1   -0.06    0.05
  -2   0   1   -0.07    0.07
   2   0   1   -0.04    0.05
   2   0   1    0.01    0.09
  -2   0  -1    0.04    0.10
  -2   0  -1    0.07    0.07
  -2   0  -1   -0.01    0.06
   2   0   1   -0.03    0.07
   4   0   1    0.02    0.16
   4   0   1   -0.11    0.12
   4   0   1   -0.19    0.20
  -4   0  -1    0.08    0.12
  -4   0  -1   -0.30    0.14
  -4   0  -1    0.05    0.14
  -4   0  -1    0.11    0.16
   4   0   1   -0.10    0.11
  -4   0  -1   -0.22    0.22
  -4   0  -1   -0.16    0.16
  -6   0  -1    0.15    0.17
   6   0   1    0.06    0.19
  -6   0  -1    0.08    0.27
  -6   0  -1   -0.04    0.23
  -6   0  -1    0.22    0.21
  -6   0  -1    0.13    0.21
   6   0   1   -0.24    0.22
  -6   0  -1    0.09    0.14
  -6   0  -1    0.00    0.09
   6   0   1    0.10    0.15
   6   0   1   -0.06    0.15
   6   0   1    0.07    0.29
  -8   0  -1   -0.09    0.09
   8   0   1    0.02    0.18
  -8   0  -1   -0.29    0.25
   8   0   1    0.01    0.23
  -8   0  -1    0.11    0.16
   8   0   1   -0.36    0.29
  -8   0  -1    0.25    0.20
  -8   0  -1    0.10    0.24
   8   0   1    0.29    0.24
  -8   0  -1    0.07    0.31
  -8   0  -1    0.18    0.25
 -10   0  -1   -0.16    0.17
 -10   0  -1    0.13    0.28
  10   0   1   -0.22    0.27
  10   0   1   -0.06    0.18
  10   0   1    0.09    0.19
  10   0   1   -0.14    0.32
 -10   0  -1    0.00    0.22
 -10   0  -1   -0.13    0.31
  10   0   1    0.08    0.25
 -10   0  -1   -0.11    0.36
 -10   0  -1   -0.39    0.09
 -10   0  -1    0.03    0.20
  12   0   1    0.11    0.38
 -12   0  -1   -0.22    0.18
 -12   0  -1    0.02    0.27
 -12   0  -1    0.10    0.30
  12   0   1   -0.07    0.20
 -12   0  -1    0.34    0.40
 -12   0  -1   -0.36    0.10
  12   0   1   -0.35    0.18
 -12   0  -1    0.44    0.36
  12   0   1    0.21    0.26
  12   0   1   -0.04    0.28
 -12   0  -1    0.41    0.24
 -14   0  -1    0.03    0.29
 -14   0  -1    0.23    0.34
 -14   0  -1   -0.24    0.32
  14   0   1    0.50    0.39
  14   0   1    0.57    0.32
 -14   0  -1   -0.08    0.42
  14   0   1    0.17    0.20
  14   0   1   -0.11    0.25
 -14   0  -1   -0.05    0.10
 -14   0  -1    0.06    0.24
  14   0   1    0.13    0.22
 -14   0  -1   -0.25    0.18
 -16   0  -1    0.10    0.46
 -16   0  -1    0.05    0.35
 -16   0  -1    0.16    0.10
  16   0   1   -0.20    0.31
  16   0   1   -0.12    0.38
 -16   0  -1   -0.39    0.34
 -16   0  -1    0.22    0.31
  16   0   1   -0.06    0.22
 -16   0  -1   -0.09    0.24
  16   0   1    0.06    0.30
  18   0   1    0.21    0.34
 -18   0  -1    0.33    0.36
  18   0   1    0.13    0.48
 -18   0  -1   -0.44    0.38
  18   0   1   -0.16    0.22
  18   0   1   -0.21    0.33
 -18   0  -1    0.21    0.52
 -20   0  -1    0.03    0.50
  20   0   1    0.04    0.25
  20   0   1    0.01    0.47
  20   0   1    0.35    0.37
 -20   0  -1    0.19    0.46
  20   0   1    0.37    0.42
  22   0   1   -0.36    0.55
 -22   0  -1    0.81    0.51
 -22   0  -1    0.78    0.62
  22   0   1    0.26    0.28
  22   0   1    0.00    0.43
 -24   0  -1   -0.55    0.60
  24   0   1   -0.16    0.46
  26   0   1   -0.65    0.50
 -26   0  -1   -0.39    0.58
  28   0   1    0.47    0.62
 -28   0  -1    0.71    0.71
  27  -1  -1    1.91    0.60
 -27  -1   1    0.77    0.69
  27  -1  -1    1.75    0.79
 -27   1   1    0.71    0.76
 -27   1   1    2.72    0.83
  27   1  -1    1.97    0.65
  25  -1  -1    0.07    0.45
 -25  -1   1    0.33    0.61
  25  -1  -1    0.58    0.68
 -25   1   1    0.25    0.61
  25   1  -1    1.44    0.56
 -25   1   1    0.31    0.64
 -23  -1   1   -0.08    0.18
  23  -1  -1    0.62    0.58
 -23  -1   1    0.10    0.52
 -23  -1   1   -0.41    0.51
  23  -1  -1    0.60    0.46
  23   1  -1    0.09    0.47
 -23   1   1   -0.63    0.56
 -23   1   1    0.67    0.66
 -21  -1   1    0.05    0.46
 -21  -1   1    0.34    0.20
 -21  -1   1    1.50    0.50
  21  -1  -1    0.65    0.52
  21  -1  -1    0.54    0.42
  21   1  -1    0.30    0.41
 -21   1   1    0.85    0.55
 -21   1   1    1.29    0.62
  19  -1  -1   -0.17    0.38
  19  -1  -1   -0.23    0.29
  19  -1  -1   -0.71    0.43
 -19  -1   1   -0.07    0.44
  19  -1  -1    0.25    0.26
 -19  -1   1    0.65    0.40
 -19  -1   1   -0.18    0.17
  19  -1  -1   -0.11    0.43
  19   1  -1   -0.05    0.38
 -19   1   1   -0.56    0.47
  19   1  -1    0.09    0.43
 -19   1   1    0.11    0.50
 -17  -1   1    0.40    0.37
 -17  -1   1   -0.09    0.39
 -17  -1   1    0.54    0.35
 -17  -1   1    0.43    0.31
  17  -1  -1    0.50    0.27
  17  -1  -1    0.05    0.28
  17  -1  -1    0.16    0.31
 -17  -1   1   -0.17    0.17
  17  -1  -1    0.12    0.42
  17  -1  -1    0.72    0.36
 -17   1   1    0.36    0.44
  17   1  -1    0.39    0.32
 -17   1   1    0.24    0.19
  17   1  -1    0.44    0.41
 -17   1   1   -0.07    0.47
  15  -1  -1    1.30    0.35
 -15  -1   1    1.56    0.31
  15  -1  -1    1.05    0.30
 -15  -1   1    1.08    0.40
 -15  -1   1    0.71    0.21
  15  -1  -1    1.28    0.21
  15  -1  -1    1.03    0.28
 -15  -1   1    0.98    0.29
 -15  -1   1    1.54    0.36
  15  -1  -1    1.78    0.41
  15  -1  -1    1.12    0.44
 -15  -1   1    1.48    0.44
 -15   1   1    1.52    0.51
  15   1  -1    1.19    0.36
 -15   1   1    1.62    0.23
 -15   1   1    1.10    0.43
 -15   1   1    0.46    0.37
  15   1  -1    1.01    0.43
  13  -1  -1    0.40    0.27
  13  -1  -1    0.82    0.33
  13  -1  -1    0.48    0.38
 -13  -1   1    0.51    0.19
  13  -1  -1    1.00    0.27
  13  -1  -1    0.76    0.27
  13  -1  -1    0.41    0.17
 -13  -1   1    0.42    0.24
 -13  -1   1    0.52    0.35
 -13  -1   1    0.63    0.30
 -13  -1   1    0.77    0.26
 -13  -1   1    0.72    0.39
  13   1  -1    0.80    0.36
 -13   1   1    0.99    0.20
 -13   1   1    0.31    0.37
 -13   1   1    0.41    0.33
  13   1  -1    0.69    0.31
  11  -1  -1   22.06    1.06
 -11  -1   1   24.29    0.98
  11  -1  -1   22.91    0.83
 -11  -1   1   22.68    0.93
  11  -1  -1   23.52    1.06
  11  -1  -1   22.77    0.94
 -11  -1   1   21.99    0.87
 -11  -1   1   22.59    0.92
  11  -1  -1   22.73    0.95
 -11  -1   1   23.39    1.02
 -11  -1   1   23.30    1.04
  11  -1  -1   23.88    0.94
 -11   1   1   23.39    0.85
 -11   1   1   22.39    1.05
  11   1  -1   22.66    0.93
  11   1  -1   23.76    0.97
  11   1  -1   23.36    1.03
 -11   1   1   24.50    1.08
  -9  -1   1    3.85    0.40
  -9  -1   1    4.52    0.38
  -9  -1   1    4.33    0.37
   9  -1  -1    4.33    0.38
   9  -1  -1    4.34    0.31
  -9  -1   1    5.09    0.38
   9  -1  -1    3.97    0.37
  -9  -1   1    4.46    0.44
   9  -1  -1    4.23    0.46
   9  -1  -1    4.93    0.47
   9  -1  -1    5.25    0.41
  -9  -1   1    4.76    0.34
  -9   1   1    4.41    0.31
  -9   1   1    4.32    0.47
  -9   1   1    4.22    0.44
   9   1  -1    4.73    0.40
   9   1  -1    3.74    0.41
   9   1  -1    4.61    0.39
   7  -1  -1    0.40    0.16
  -7  -1   1    0.27    0.19
   7  -1  -1    0.63    0.24
   7  -1  -1    0.64    0.33
   7  -1  -1    0.35    0.22
  -7  -1   1    0.11    0.20
  -7  -1   1    0.53    0.23
  -7  -1   1    0.36    0.19
  -7  -1   1    0.11    0.16
  -7  -1   1    0.62    0.20
   7  -1  -1    0.59    0.24
   7  -1  -1    0.34    0.25
   7   1  -1    0.62    0.24
  -7   1   1    0.38    0.28
  -7   1   1    0.49    0.18
  -7   1   1    0.36    0.29
   7   1  -1    0.11    0.24
   7   1  -1    0.40    0.24
  -5  -1   1    9.09    0.45
  -5  -1   1    8.76    0.43
   5  -1  -1    8.96    0.40
  -5  -1   1    8.67    0.40
   5  -1  -1    8.80    0.46
  -5  -1   1    8.41    0.43
   5  -1  -1   10.20    0.48
   5  -1  -1    7.85    0.69
   5  -1  -1    9.49    0.52
  -5   1   1    9.54    0.50
   5   1  -1    9.40    0.45
   5   1  -1    8.34    0.45
  -5   1   1    8.61    0.51
   5   1  -1    8.27    0.45
  -5   1   1    9.51    0.53
   5   1  -1    8.89    0.48
  -5   1   1    8.70    0.43
  -3  -1   1   24.21    0.75
   3  -1  -1   23.46    0.86
  -3   1   1   24.08    0.82
  -3   1   1   24.74    0.76
   3   1  -1   24.18    0.84
  -3   1   1   22.08    0.85
   3   1  -1   22.64    0.82
  -3   1   1   25.13    0.86
  -1  -1   1    0.41    0.10
  -1   1   1    0.20    0.10
   1   1  -1    0.18    0.11
  -1   1   1    0.20    0.09
  -1   1   1    0.00    0.10
   1   1  -1    0.07    0.11
  -3  -1  -1  172.97    5.00
  -3  -1  -1  171.69    4.98
  -3  -1  -1  169.45    5.02
   3  -1   1  167.54    5.06
   3  -1   1  174.67    5.06
   3   1   1  142.62    4.99
   3   1   1  169.08    5.04
  -3   1  -1  174.80    5.07
  -3   1  -1  165.18    5.06
   3   1   1  164.57    5.04
  -3   1  -1  164.33    5.05
   5  -1   1  181.85    5.37
  -5  -1  -1  177.04    5.27
  -5  -1  -1  173.41    5.35
  -5  -1  -1  178.66    5.36
  -5  -1  -1  176.37    5.30
  -5  -1  -1  175.75    5.37
   5  -1   1  175.94    5.39
   5  -1   1  175.24    5.38
   5  -1   1  175.57    5.36
  -5  -1  -1  176.25    5.36
  -5  -1  -1  177.51    5.29
   5  -1   1  180.04    5.27
   5   1   1  173.78    5.30
  -5   1  -1  172.35    5.41
   5   1   1  175.18    5.36
  -5   1  -1  181.13    5.37
  -5   1  -1  171.14    5.38
   5   1   1  176.28    5.36
  -5   1  -1  176.70    5.39
   5   1   1  178.92    5.36
  -7  -1  -1   -0.18    0.15
   7  -1   1   -0.07    0.11
  -7  -1  -1    0.20    0.26
   7  -1   1   -0.09    0.29
  -7  -1  -1   -0.03    0.13
  -7  -1  -1   -0.37    0.20
  -7  -1  -1    0.23    0.26
   7  -1   1    0.19    0.27
   7  -1   1    0.09    0.08
   7  -1   1    0.19    0.26
   7  -1   1   -0.13    0.23
  -7   1  -1   -0.40    0.28
   7   1   1   -0.37    0.22
  -7   1  -1    0.10    0.32
  -7   1  -1    0.15    0.25
   7   1   1    0.35    0.27
  -7   1  -1    0.29    0.26
   9  -1   1    4.31    0.25
  -9  -1  -1    4.81    0.46
   9  -1   1    5.91    0.49
   9  -1   1    4.67    0.41
  -9  -1  -1    4.61    0.42
   9  -1   1    4.54    0.42
  -9  -1  -1    4.53    0.31
   9  -1   1    4.36    0.22
  -9  -1  -1    5.00    0.37
   9  -1   1    4.45    0.49
  -9  -1  -1    3.81    0.43
  -9   1  -1    5.01    0.50
  -9   1  -1    3.77    0.44
   9   1   1    4.20    0.42
   9   1   1    4.33    0.39
   9   1   1    4.33    0.36
  -9   1  -1    4.82    0.54
  -9   1  -1    4.38    0.41
 -11  -1  -1   30.43    1.25
  11  -1   1   31.23    1.16
  11  -1   1   29.53    1.23
 -11  -1  -1   31.00    1.19
  11  -1   1   31.13    1.16
  11  -1   1   28.88    1.17
 -11  -1  -1   29.10    1.03
  11  -1   1   30.55    0.97
 -11  -1  -1   29.57    1.03
 -11  -1  -1   30.71    1.14
  11  -1   1   28.78    1.28
 -11  -1  -1   29.17    1.23
 -11   1  -1   30.98    1.25
  11   1   1   31.27    1.14
  11   1   1   30.50    0.99
 -11   1  -1   30.24    1.32
  11   1   1   28.96    1.24
 -11   1  -1   28.36    1.24
  11   1   1   28.81    1.13
  11   1   1   28.19    1.17
 -11   1  -1   28.53    1.16
 -13  -1  -1   14.86    0.83
 -13  -1  -1   13.54    0.59
  13  -1   1   13.49    0.72
 -13  -1  -1   15.20    0.78
  13  -1   1   15.49    0.75
  13  -1   1   16.67    0.93
  13  -1   1   14.20    0.79
 -13  -1  -1   15.17    0.75
 -13  -1  -1   13.56    0.61
 -13  -1  -1   13.83    0.88
  13  -1   1   14.48    0.83
  13   1   1   14.89    0.86
  13   1   1   14.36    0.56
 -13   1  -1   15.31    0.90
 -13   1  -1   14.87    0.85
  13   1   1   13.99    0.57
  13   1   1   14.62    0.81
 -13   1  -1   16.01    0.77
  13   1   1   13.80    0.71
 -13   1  -1   14.15    0.98
  15  -1   1   18.40    0.91
 -15  -1  -1   20.92    0.98
 -15  -1  -1   20.16    0.97
  15  -1   1   19.90    0.97
  15  -1   1   20.49    0.92
 -15  -1  -1   20.14    0.76
 -15  -1  -1   20.57    1.08
  15  -1   1   19.74    1.12
 -15  -1  -1   20.21    0.80
  15  -1   1   19.96    1.01
 -15  -1  -1   19.41    1.06
 -15   1  -1   22.07    1.17
 -15   1  -1   19.60    1.06
  15   1   1   20.76    0.91
  15   1   1   19.86    0.72
  15   1   1   19.06    0.73
 -15   1  -1   20.81    0.94
 -15   1  -1   22.03    1.07
  15   1   1   19.24    1.00
  17  -1   1    3.28    0.48
 -17  -1  -1    0.88    0.50
  17  -1   1    2.46    0.39
 -17  -1  -1    2.25    0.42
  17  -1   1    1.97    0.47
 -17  -1  -1    2.17    0.47
  17  -1   1    2.41    0.36
  17  -1   1    2.32    0.60
 -17  -1  -1    2.06    0.24
 -17   1  -1    2.39    0.53
  17   1   1    2.85    0.39
 -17   1  -1    3.02    0.64
  17   1   1    2.85    0.24
  17   1   1    2.89    0.50
  17   1   1    2.80    0.23
 -19  -1  -1    2.90    0.26
 -19  -1  -1    3.47    0.53
  19  -1   1    3.15    0.83
 -19  -1  -1    3.76    0.67
  19  -1   1    3.09    0.55
  19  -1   1    3.06    0.41
  19  -1   1    2.46    0.62
  19  -1   1    2.95    0.43
 -19   1  -1    3.07    0.60
  19   1   1    3.45    0.24
  19   1   1    3.54    0.27
 -19   1  -1    2.80    0.65
  19   1   1    2.64    0.54
 -21  -1  -1    4.93    0.29
  21  -1   1    5.24    0.79
 -21  -1  -1    5.70    0.67
  21  -1   1    5.42    0.72
  21  -1   1    5.60    0.52
 -21  -1  -1    5.61    0.81
  21   1   1    5.79    0.73
 -21   1  -1    4.92    0.86
 -21   1  -1    4.86    0.77
  23  -1   1    0.08    0.43
 -23  -1  -1   -0.74    0.53
  23  -1   1    0.19    0.55
 -23   1  -1    0.32    0.59
 -23   1  -1    0.39    0.67
  23   1   1    0.73    0.49
  25  -1   1    0.56    0.49
  25  -1   1    0.05    0.60
 -25  -1  -1    0.33    0.61
 -25   1  -1    0.21    0.68
 -25   1  -1    0.05    0.64
  25   1   1    0.92    0.55
 -27  -1  -1   -0.40    0.62
  27  -1   1   -0.04    0.51
  27   1   1    0.05    0.53
 -27   1  -1    0.66    0.74
 -27   1  -1   -0.46    0.73
  28  -2  -1    0.41    0.80
  28  -2  -1    0.13    0.53
 -28  -2   1    0.38    0.64
 -28   2   1    0.19    0.77
 -28   2   1    1.55    0.81
  28   2  -1    0.15    0.58
  26  -2  -1   -0.33    0.66
 -26  -2   1   -0.36    0.55
  26  -2  -1    1.19    0.53
 -26   2   1   -1.09    0.67
 -26   2   1    0.94    0.82
  26   2  -1    0.37    0.54
  24  -2  -1    0.00    0.61
  24  -2  -1   -0.06    0.47
 -24  -2   1   -0.12    0.51
 -24   2   1    0.67    0.66
  24   2  -1    0.03    0.48
 -24   2   1    1.30    0.72
  22  -2  -1    0.52    0.55
  22  -2  -1    0.78    0.44
 -22  -2   1    0.34    0.40
 -22  -2   1    0.16    0.24
  22  -2  -1   -0.09    0.32
 -22  -2   1    0.14    0.46
 -22   2   1    0.51    0.63
 -22   2   1    0.13    0.63
  22   2  -1    1.47    0.52
 -20  -2   1    1.14    0.51
  20  -2  -1    1.43    0.39
 -20  -2   1    1.68    0.44
  20  -2  -1    1.31    0.58
  20  -2  -1    1.95    0.49
 -20  -2   1    1.69    0.31
 -20   2   1    1.91    0.60
 -20   2   1    0.40    0.57
  20   2  -1    2.29    0.55
 -18  -2   1   -0.43    0.33
  18  -2  -1   -0.12    0.17
 -18  -2   1   -0.37    0.19
  18  -2  -1    0.25    0.33
 -18  -2   1   -0.28    0.27
  18  -2  -1    0.07    0.45
  18  -2  -1    0.27    0.32
 -18  -2   1    0.17    0.29
  18   2  -1   -0.13    0.38
 -18   2   1    0.24    0.47
 -18   2   1    0.31    0.46
  16  -2  -1    0.14    0.32
  16  -2  -1   -0.13    0.41
 -16  -2   1    0.11    0.27
  16  -2  -1    0.13    0.17
 -16  -2   1    0.16    0.26
 -16  -2   1    0.16    0.22
  16  -2  -1   -0.06    0.37
 -16  -2   1   -0.53    0.31
  16  -2  -1    0.02    0.28
  16  -2  -1   -0.13    0.27
 -16  -2   1    0.41    0.35
 -16  -2   1    0.33    0.27
 -16   2   1    0.20    0.46
  16   2  -1   -0.15    0.34
 -16   2   1   -0.10    0.42
 -14  -2   1    0.34    0.31
 -14  -2   1    1.54    0.30
  14  -2  -1    0.52    0.32
  14  -2  -1    0.41    0.37
 -14  -2   1    0.48    0.22
 -14  -2   1    0.31    0.27
  14  -2  -1    0.91    0.21
 -14  -2   1    0.79    0.29
  14  -2  -1    0.74    0.32
 -14  -2   1    0.84    0.26
  14  -2  -1    0.65    0.31
  14  -2  -1    0.93    0.42
 -14   2   1    0.77    0.41
  14   2  -1    0.47    0.34
  14   2  -1    0.81    0.35
 -14   2   1    0.92    0.40
  12  -2  -1   19.25    0.76
 -12  -2   1   18.45    0.87
  12  -2  -1   18.04    0.89
  12  -2  -1   19.55    1.00
 -12  -2   1   18.26    0.79
 -12  -2   1   18.35    0.88
 -12  -2   1   18.01    0.82
 -12  -2   1   18.87    0.86
 -12  -2   1   18.01    0.83
  12  -2  -1   17.29    0.88
  12  -2  -1   19.13    0.96
 -12  -2   1   20.25    0.84
  12  -2  -1   18.31    0.87
  12   2  -1   18.06    0.89
 -12   2   1   19.18    1.04
 -12   2   1   19.03    0.97
  12   2  -1   19.18    0.91
  10  -2  -1    9.25    0.63
 -10  -2   1    8.02    0.55
 -10  -2   1    8.61    0.50
 -10  -2   1    8.10    0.53
  10  -2  -1    9.30    0.58
 -10  -2   1    8.35    0.50
  10  -2  -1    9.27    0.63
 -10  -2   1    8.26    0.53
  10  -2  -1    9.72    0.72
  10  -2  -1    8.90    0.64
 -10  -2   1    8.91    0.55
  10  -2  -1    8.45    0.48
  10   2  -1    8.40    0.62
  10   2  -1    8.84    0.56
  10   2  -1    7.91    0.54
 -10   2   1    9.47    0.69
 -10   2   1    8.03    0.65
   8  -2  -1    0.71    0.34
  -8  -2   1    0.29    0.21
  -8  -2   1    0.44    0.24
   8  -2  -1    0.39    0.29
   8  -2  -1    0.47    0.22
   8  -2  -1    0.40    0.30
  -8  -2   1    0.70    0.23
  -8  -2   1    1.03    0.23
  -8  -2   1    0.14    0.27
   8  -2  -1    0.44    0.30
  -8   2   1    1.32    0.36
   8   2  -1    0.68    0.27
   8   2  -1    0.79    0.35
  -8   2   1    1.04    0.38
   6  -2  -1   -0.18    0.12
  -6  -2   1   -0.16    0.27
  -6  -2   1    0.14    0.13
  -6  -2   1   -0.04    0.22
   6  -2  -1   -0.01    0.27
  -6  -2   1   -0.17    0.18
   6  -2  -1   -0.05    0.20
   6  -2  -1   -0.29    0.25
   6  -2  -1    0.10    0.29
  -6  -2   1    0.10    0.22
   6  -2  -1    0.23    0.24
  -6   2   1   -0.28    0.29
   6   2  -1   -0.15    0.22
   6   2  -1    0.07    0.28
  -6   2   1   -0.15    0.26
  -6   2   1    0.03    0.14
  -4  -2   1   46.58    1.48
   4  -2  -1   46.65    1.59
   4  -2  -1   49.45    1.62
  -4  -2   1   46.36    1.59
   4  -2  -1   45.03    1.59
   4  -2  -1   46.54    1.48
  -4  -2   1   48.40    1.49
  -4  -2   1   45.24    1.56
  -4  -2   1   45.61    1.44
   4  -2  -1   47.02    1.55
   4  -2  -1   46.83    1.60
  -4   2   1   49.32    1.62
  -4   2   1   46.06    1.58
   4   2  -1   44.84    1.60
  -4   2   1   47.20    1.49
  -4   2   1   46.62    1.62
   4   2  -1   45.77    1.56
   2  -2  -1   49.70    1.61
   2  -2  -1   49.96    1.59
  -2  -2   1   49.32    1.59
   2  -2  -1   39.20    1.53
  -2  -2   1   48.80    1.55
   2  -2  -1   49.06    1.57
  -2  -2   1   47.02    1.55
  -2  -2   1   46.83    1.59
  -2  -2   1   47.98    1.55
   2   2  -1   49.66    1.60
  -2   2   1   47.51    1.59
  -2   2   1   49.45    1.56
   2   2  -1   46.73    1.60
  -2   2   1   47.44    1.61
   0  -2   1   30.77    1.14
   0  -2   1   32.93    1.16
   0  -2  -1   33.15    1.12
   0  -2  -1   37.21    1.17
   0   2  -1   34.21    1.17
   0   2  -1   32.51    1.16
   0   2  -1   33.44    1.17
   0   2   1   32.08    1.12
   0   2   1   33.01    1.17
   0   2   1   32.69    1.16
   2  -2   1   41.52    1.39
   2  -2   1   38.58    1.30
  -2  -2  -1   38.45    1.31
  -2  -2  -1   40.03    1.36
   2  -2   1   38.53    1.31
  -2  -2  -1   38.74    1.23
  -2  -2  -1   39.00    1.26
   2  -2   1   41.10    1.37
  -2   2  -1   37.82    1.30
  -2   2  -1   39.83    1.37
  -2   2  -1   39.78    1.36
   2   2   1   38.69    1.33
   2   2   1   39.98    1.37
  -2   2  -1   38.46    1.31
   2   2   1   40.73    1.31
  -4  -2  -1    4.99    0.43
  -4  -2  -1    5.22    0.34
   4  -2   1    4.82    0.42
  -4  -2  -1    5.42    0.36
   4  -2   1    5.30    0.32
   4  -2   1    4.03    0.40
   4  -2   1    5.35    0.43
  -4  -2  -1    5.17    0.39
  -4  -2  -1    4.22    0.31
   4   2   1    5.90    0.33
   4   2   1    5.19    0.37
   4   2   1    5.50    0.45
  -4   2  -1    4.88    0.41
  -4   2  -1    4.99    0.46
  -4   2  -1    5.83    0.43
  -6  -2  -1   48.08    1.63
   6  -2   1   50.50    1.76
   6  -2   1   49.40    1.55
  -6  -2  -1   48.36    1.63
  -6  -2  -1   50.33    1.57
   6  -2   1   49.14    1.74
  -6  -2  -1   49.52    1.69
  -6  -2  -1   49.03    1.72
   6  -2   1   49.58    1.74
   6   2   1   50.19    1.71
   6   2   1   51.89    1.65
   6   2   1   48.14    1.73
  -6   2  -1   50.52    1.73
  -6   2  -1   51.35    1.77
   6   2   1   51.49    1.65
  -6   2  -1   50.24    1.73
  -8  -2  -1   96.72    3.09
  -8  -2  -1   94.84    3.09
  -8  -2  -1   99.03    3.07
   8  -2   1   93.67    3.12
   8  -2   1   93.43    3.14
   8  -2   1   95.67    3.13
  -8  -2  -1   98.23    3.10
  -8  -2  -1   95.42    2.98
   8  -2   1   98.94    3.16
  -8  -2  -1   98.63    3.13
   8  -2   1   97.73    2.99
  -8  -2  -1   95.00    2.93
   8   2   1   96.44    3.11
  -8   2  -1   99.42    3.16
  -8   2  -1   94.16    3.12
  -8   2  -1   96.58    3.20
   8   2   1   97.67    2.90
   8   2   1   93.70    3.11
   8   2   1   96.85    3.03
  -8   2  -1   93.41    3.16
  10  -2   1   25.67    1.08
 -10  -2  -1   27.75    0.89
  10  -2   1   28.09    1.19
 -10  -2  -1   26.71    1.10
  10  -2   1   27.61    1.19
 -10  -2  -1   26.61    0.99
  10  -2   1   27.69    1.13
  10  -2   1   25.83    1.11
 -10  -2  -1   25.22    1.10
  10  -2   1   26.70    0.94
 -10  -2  -1   25.98    1.08
 -10  -2  -1   26.93    1.08
  10   2   1   25.22    1.11
 -10   2  -1   26.07    1.22
 -10   2  -1   25.61    1.12
 -10   2  -1   27.46    1.20
  10   2   1   26.69    1.13
 -10   2  -1   28.13    1.19
 -12  -2  -1    0.62    0.29
  12  -2   1    0.98    0.38
 -12  -2  -1    0.22    0.26
  12  -2   1    0.48    0.30
  12  -2   1    0.35    0.33
  12  -2   1   -0.05    0.30
 -12  -2  -1    0.38    0.30
 -12  -2  -1    0.37    0.14
 -12  -2  -1   -0.20    0.26
  12  -2   1    0.06    0.36
  12  -2   1    0.18    0.16
 -12  -2  -1    0.07    0.21
 -12   2  -1    0.43    0.34
  12   2   1    0.19    0.31
  12   2   1    0.29    0.30
 -12   2  -1    0.50    0.39
 -12   2  -1    0.36    0.32
 -12   2  -1    0.73    0.43
 -14  -2  -1   -0.18    0.20
  14  -2   1    0.28    0.32
 -14  -2  -1   -0.44    0.30
  14  -2   1    0.30    0.31
 -14  -2  -1    0.31    0.28
 -14  -2  -1    0.02    0.31
  14  -2   1    0.04    0.30
  14  -2   1   -0.30    0.33
 -14  -2  -1    0.15    0.13
 -14  -2  -1    0.39    0.20
  14  -2   1    0.37    0.16
  14  -2   1    0.23    0.38
  14   2   1    0.29    0.32
 -14   2  -1    0.34    0.35
  14   2   1    0.52    0.37
 -14   2  -1   -0.25    0.30
 -14   2  -1   -0.25    0.38
 -14   2  -1    0.48    0.44
  16  -2   1    0.80    0.37
 -16  -2  -1    1.15    0.39
  16  -2   1    0.72    0.32
 -16  -2  -1    0.83    0.28
 -16  -2  -1    0.69    0.32
 -16  -2  -1    0.56    0.16
  16  -2   1    0.75    0.47
 -16  -2  -1    0.70    0.24
  16  -2   1    0.91    0.40
  16  -2   1    0.91    0.16
  16  -2   1    0.08    0.31
 -16  -2  -1    1.01    0.40
  16   2   1    0.43    0.34
  16   2   1    0.81    0.43
 -16   2  -1    0.33    0.50
 -16   2  -1    1.85    0.56
 -18  -2  -1    1.24    0.50
 -18  -2  -1    0.68    0.24
  18  -2   1    0.84    0.42
 -18  -2  -1    0.33    0.41
 -18  -2  -1    1.26    0.34
  18  -2   1    0.64    0.34
  18  -2   1   -0.58    0.44
  18   2   1    0.18    0.40
 -18   2  -1    0.43    0.54
 -18   2  -1    0.49    0.55
  18   2   1    0.71    0.38
 -20  -2  -1   -0.16    0.20
  20  -2   1    0.63    0.56
 -20  -2  -1    0.33    0.34
 -20  -2  -1   -0.16    0.46
  20  -2   1   -0.25    0.40
  20  -2   1   -0.31    0.30
 -20   2  -1   -0.54    0.51
  20   2   1   -0.07    0.46
 -20   2  -1   -0.02    0.55
  22  -2   1    0.02    0.31
 -22  -2  -1    0.24    0.21
 -22  -2  -1    0.88    0.52
 -22  -2  -1    2.12    0.47
  22  -2   1    0.42    0.56
  22  -2   1    1.24    0.48
 -22   2  -1    0.18    0.62
 -22   2  -1    1.84    0.72
  22   2   1    0.99    0.55
  24  -2   1   -0.10    0.49
 -24  -2  -1    0.16    0.51
  24  -2   1    0.86    0.72
 -24   2  -1    0.10    0.73
  24   2   1    0.65    0.54
 -24   2  -1   -0.36    0.56
  26  -2   1   -0.03    0.47
 -26  -2  -1    0.46    0.61
  26  -2   1    1.38    0.72
  26   2   1    0.05    0.57
 -26   2  -1    0.40    0.73
 -26   2  -1   -0.01    0.75
  27  -3  -1    1.18    0.63
  27  -3  -1    1.18    0.82
 -27   3   1   -0.25    0.78
 -27   3   1    0.25    0.80
  25  -3  -1    0.71    0.52
  25  -3  -1   -0.59    0.66
 -25   3   1    0.39    0.68
 -25   3   1   -0.33    0.73
 -23  -3   1    1.00    0.60
 -23  -3   1    1.69    0.59
 -23  -3   1    0.52    0.31
  23  -3  -1    0.51    0.61
  23  -3  -1    1.73    0.53
 -23   3   1    1.70    0.72
 -23   3   1    1.91    0.76
  21  -3  -1    3.90    0.46
 -21  -3   1    3.14    0.56
  21  -3  -1    2.71    0.52
 -21  -3   1    3.08    0.49
 -21  -3   1    3.01    0.42
  21  -3  -1    3.02    0.70
  21  -3  -1    2.68    0.55
 -21   3   1    2.52    0.77
 -21   3   1    2.84    0.77
  19  -3  -1    2.62    0.52
  19  -3  -1    2.96    0.53
  19  -3  -1    3.97    0.36
 -19  -3   1    2.36    0.42
 -19  -3   1    2.81    0.51
 -19  -3   1    2.71    0.40
  19  -3  -1    2.46    0.64
 -19   3   1    3.15    0.69
 -19   3   1    3.93    0.72
 -17  -3   1   -0.15    0.27
  17  -3  -1   -0.06    0.36
  17  -3  -1   -0.24    0.19
 -17  -3   1    0.46    0.28
 -17  -3   1    0.08    0.23
 -17  -3   1    0.04    0.29
 -17  -3   1    0.44    0.32
  17  -3  -1   -0.14    0.34
  17  -3  -1    0.04    0.44
 -17   3   1    0.41    0.54
 -17   3   1   -0.02    0.47
  15  -3  -1   -0.21    0.35
 -15  -3   1    0.22    0.27
  15  -3  -1    0.11    0.32
  15  -3  -1    0.04    0.34
  15  -3  -1   -0.24    0.38
 -15  -3   1    0.34    0.27
 -15  -3   1   -0.20    0.23
 -15  -3   1    0.04    0.25
  15  -3  -1    0.23    0.21
  15  -3  -1   -0.28    0.27
 -15  -3   1   -0.33    0.26
 -15  -3   1    0.05    0.22
 -15  -3   1    0.21    0.22
 -15   3   1    0.33    0.50
 -15   3   1   -0.35    0.46
  15   3  -1    0.36    0.36
 -13  -3   1   -0.05    0.21
  13  -3  -1   -0.18    0.31
 -13  -3   1   -0.26    0.24
  13  -3  -1    0.63    0.42
 -13  -3   1   -0.09    0.23
  13  -3  -1    0.18    0.32
  13  -3  -1    0.19    0.30
 -13  -3   1    0.01    0.22
 -13  -3   1   -0.21    0.22
  13  -3  -1   -0.06    0.34
  13  -3  -1   -0.02    0.21
 -13  -3   1   -0.24    0.28
  13   3  -1   -0.09    0.35
 -13   3   1    0.07    0.38
 -13   3   1   -0.43    0.37
  13   3  -1    0.32    0.29
  11  -3  -1    7.62    0.70
 -11  -3   1    8.52    0.57
 -11  -3   1    7.80    0.65
  11  -3  -1    8.64    0.69
  11  -3  -1    8.79    0.72
  11  -3  -1   10.41    0.70
 -11  -3   1    8.76    0.58
 -11  -3   1    8.68    0.56
 -11  -3   1    8.20    0.58
  11  -3  -1    9.15    0.55
 -11   3   1    9.21    0.74
 -11   3   1    7.63    0.70
  11   3  -1    9.33    0.71
  11   3  -1    9.79    0.62
  -9  -3   1   25.21    1.10
   9  -3  -1   25.32    1.15
  -9  -3   1   25.09    1.05
   9  -3  -1   25.11    1.14
   9  -3  -1   24.88    1.01
   9  -3  -1   25.42    1.14
  -9  -3   1   24.75    1.14
   9  -3  -1   27.57    1.19
  -9  -3   1   27.40    0.98
   9  -3  -1   25.42    0.85
  -9  -3   1   25.46    0.86
  -9  -3   1   23.89    1.03
  -9  -3   1   26.17    0.87
  -9   3   1   25.63    1.13
   9   3  -1   24.51    1.05
   9   3  -1   24.13    1.12
  -9   3   1   26.36    1.21
  -7  -3   1    4.82    0.44
  -7  -3   1    5.22    0.36
  -7  -3   1    5.69    0.53
   7  -3  -1    5.52    0.45
  -7  -3   1    5.72    0.37
   7  -3  -1    5.90    0.55
  -7  -3   1    4.95    0.35
   7  -3  -1    4.10    0.49
   7  -3  -1    5.20    0.57
  -7  -3   1    6.05    0.49
   7  -3  -1    5.73    0.35
   7  -3  -1    5.17    0.51
   7   3  -1    5.62    0.55
  -7   3   1    5.20    0.56
  -7   3   1    6.51    0.55
  -7   3   1    5.76    0.37
   7   3  -1    5.74    0.49
   5  -3  -1   -0.08    0.31
  -5  -3   1   -0.34    0.24
   5  -3  -1   -0.16    0.27
  -5  -3   1    0.15    0.22
   5  -3  -1    0.54    0.32
   5  -3  -1    0.32    0.30
  -5  -3   1    0.09    0.11
   5  -3  -1   -0.09    0.20
  -5  -3   1   -0.16    0.30
  -5  -3   1    0.13    0.21
  -5   3   1   -0.13    0.28
  -5   3   1   -0.63    0.33
   5   3  -1    0.00    0.26
  -5   3   1    0.10    0.22
   5   3  -1   -0.40    0.31
   3  -3  -1    7.61    0.58
  -3  -3   1    8.64    0.50
   3  -3  -1    8.26    0.57
  -3  -3   1    8.47    0.53
   3  -3  -1    8.39    0.60
   3  -3  -1    8.27    0.56
  -3  -3   1    8.54    0.61
   3  -3  -1    8.22    0.51
  -3  -3   1    8.20    0.54
  -3  -3   1    8.95    0.54
  -3   3   1    9.27    0.65
  -3   3   1    7.74    0.52
   3   3  -1    7.76    0.56
   3   3  -1    8.78    0.62
  -3   3   1    8.25    0.58
   1  -3  -1  113.02    3.71
  -1  -3   1  118.04    3.70
  -1  -3   1  117.37    3.69
  -1  -3   1  114.06    3.66
   1  -3  -1  116.47    3.68
   1  -3  -1  115.59    3.67
  -1  -3   1  120.47    3.69
  -1   3   1  117.81    3.70
   1   3  -1  119.13    3.68
   1   3  -1  116.76    3.72
  -1   3   1  123.95    3.73
  -1   3   1  116.45    3.68
   1   3  -1  119.17    3.72
   1  -3   1    4.11    0.35
  -1  -3  -1    4.54    0.43
   1  -3   1    4.74    0.42
  -1  -3  -1    4.42    0.40
   1  -3   1    5.83    0.50
   1  -3   1    4.54    0.46
   1  -3   1    4.61    0.40
  -1  -3  -1    4.78    0.36
  -1   3  -1    4.17    0.42
  -1   3  -1    5.04    0.44
   1   3   1    4.98    0.41
   1   3   1    4.79    0.47
   1   3   1    4.60    0.37
   1   3   1    4.87    0.46
   3  -3   1    2.09    0.29
   3  -3   1    1.62    0.29
   3  -3   1    1.54    0.37
   3  -3   1    1.74    0.35
  -3  -3  -1    1.78    0.30
   3  -3   1    2.00    0.38
  -3  -3  -1    2.79    0.38
  -3  -3  -1    1.98    0.25
  -3   3  -1    1.80    0.30
   3   3   1    2.73    0.20
   3   3   1    2.30    0.40
   3   3   1    2.14    0.31
  -3   3  -1    2.27    0.32
  -3   3  -1    2.79    0.41
  -3   3  -1    2.27    0.40
   3   3   1    2.21    0.38
  -5  -3  -1   21.16    0.81
   5  -3   1   20.54    0.79
   5  -3   1   19.53    0.93
  -5  -3  -1   21.30    0.96
   5  -3   1   19.50    0.90
   5  -3   1   21.45    0.96
  -5  -3  -1   21.37    0.88
   5  -3   1   21.33    0.95
  -5  -3  -1   19.09    0.72
  -5  -3  -1   20.41    0.86
   5   3   1   21.18    0.95
  -5   3  -1   20.67    0.96
   5   3   1   19.52    0.80
   5   3   1   20.79    0.87
  -5   3  -1   20.45    0.88
   5   3   1   20.61    0.74
  -5   3  -1   20.29    0.96
  -7  -3  -1   16.96    0.78
  -7  -3  -1   19.71    0.92
   7  -3   1   18.48    0.95
   7  -3   1   18.69    0.91
   7  -3   1   18.08    0.92
   7  -3   1   19.05    0.93
  -7  -3  -1   18.48    0.71
   7  -3   1   17.27    0.68
  -7  -3  -1   17.07    0.82
  -7  -3  -1   17.02    0.71
   7   3   1   17.63    0.93
  -7   3  -1   18.93    0.87
   7   3   1   18.03    0.72
   7   3   1   16.95    0.81
  -7   3  -1   17.71    0.89
  -7   3  -1   18.38    0.94
  -9  -3  -1    4.08    0.51
  -9  -3  -1    4.68    0.43
  -9  -3  -1    4.17    0.33
  -9  -3  -1    4.03    0.39
   9  -3   1    5.62    0.58
   9  -3   1    5.29    0.54
  -9  -3  -1    4.45    0.46
   9  -3   1    4.38    0.28
   9  -3   1    4.69    0.53
  -9  -3  -1    4.07    0.38
   9  -3   1    5.21    0.59
   9  -3   1    4.46    0.38
   9   3   1    4.32    0.51
  -9   3  -1    4.94    0.57
  -9   3  -1    4.56    0.52
  -9   3  -1    4.37    0.51
   9   3   1    4.81    0.43
  -9   3  -1    4.21    0.56
 -11  -3  -1    0.06    0.23
  11  -3   1    0.25    0.36
 -11  -3  -1    0.51    0.22
 -11  -3  -1    1.13    0.39
  11  -3   1    0.81    0.24
 -11  -3  -1    0.70    0.25
  11  -3   1    0.80    0.39
  11  -3   1    0.96    0.37
  11  -3   1    0.82    0.39
 -11  -3  -1    0.48    0.15
  11  -3   1    0.93    0.35
 -11  -3  -1    0.97    0.28
 -11  -3  -1    0.69    0.32
 -11   3  -1    0.37    0.42
  11   3   1    0.24    0.27
 -11   3  -1    0.76    0.45
  11   3   1    0.61    0.37
 -11   3  -1    1.05    0.39
 -11   3  -1    0.54    0.36
  13  -3   1   11.64    0.84
  13  -3   1   10.78    0.76
 -13  -3  -1    9.27    0.63
  13  -3   1   10.59    0.54
  13  -3   1    8.81    0.72
 -13  -3  -1    8.61    0.62
  13  -3   1    9.84    0.72
 -13  -3  -1    9.84    0.66
 -13  -3  -1    9.82    0.39
 -13  -3  -1    8.66    0.55
 -13  -3  -1    8.39    0.67
  13  -3   1   11.09    0.81
  13   3   1   10.41    0.72
 -13   3  -1   10.36    0.87
 -13   3  -1   10.55    0.76
 -13   3  -1    9.68    0.82
  13   3   1   10.82    0.79
 -15  -3  -1   -0.53    0.30
  15  -3   1    0.21    0.37
  15  -3   1   -0.05    0.46
  15  -3   1    0.03    0.41
 -15  -3  -1    0.23    0.27
 -15  -3  -1   -0.15    0.22
  15  -3   1   -0.25    0.42
 -15  -3  -1   -0.48    0.27
 -15  -3  -1    0.16    0.30
  15  -3   1    0.32    0.36
  15  -3   1   -0.31    0.17
 -15   3  -1   -0.03    0.46
  15   3   1    0.06    0.36
 -15   3  -1   -0.36    0.43
  15   3   1    0.39    0.42
 -17  -3  -1    0.09    0.26
 -17  -3  -1    0.11    0.23
  17  -3   1   -0.23    0.33
  17  -3   1    0.03    0.35
  17  -3   1   -0.37    0.16
  17  -3   1    0.38    0.51
 -17  -3  -1    0.02    0.31
  17   3   1    0.12    0.40
 -17   3  -1    0.18    0.55
 -17   3  -1   -0.04    0.54
  17   3   1    0.55    0.43
 -19  -3  -1    0.29    0.27
  19  -3   1   -0.38    0.15
  19  -3   1   -0.18    0.48
  19  -3   1   -0.06    0.43
 -19  -3  -1    0.61    0.32
 -19  -3  -1    0.28    0.38
  19  -3   1    0.36    0.38
 -19   3  -1   -0.54    0.50
  19   3   1    0.33    0.44
 -19   3  -1   -0.81    0.51
  19   3   1    0.41    0.43
  21  -3   1    3.44    0.60
 -21  -3  -1    3.07    0.40
  21  -3   1    4.56    0.61
 -21  -3  -1    3.57    0.50
 -21  -3  -1    4.38    0.64
  21  -3   1    3.24    0.74
 -21   3  -1    2.70    0.75
  21   3   1    3.51    0.68
 -21   3  -1    4.09    0.79
 -23  -3  -1    1.98    0.53
  23  -3   1    1.60    0.55
 -23  -3  -1    1.88    0.58
  23  -3   1    1.50    0.67
 -23  -3  -1    2.68    0.48
  23   3   1    1.91    0.63
 -23   3  -1    0.96    0.75
 -23   3  -1    2.46    0.80
 -25  -3  -1    0.98    0.68
  25  -3   1   -0.09    0.64
 -25  -3  -1   -0.44    0.37
  25  -3   1    0.14    0.50
 -25   3  -1    0.24    0.76
 -25   3  -1    1.30    0.77
  27  -3   1    0.28    0.72
  27  -3   1    0.46    0.64
 -27   3  -1   -0.33    0.72
 -27   3  -1   -0.29    0.69
  26  -4  -1    0.69    0.54
  26  -4  -1   -1.29    0.67
 -26   4   1   -0.25    0.73
 -26   4   1   -1.34    0.66
 -24  -4   1    4.05    0.56
 -24  -4   1    4.25    0.63
  24  -4  -1    4.07    0.69
  24  -4  -1    4.32    0.88
 -24   4   1    2.49    0.83
 -24   4   1    3.78    0.89
  22  -4  -1    0.89    0.47
 -22  -4   1    0.29    0.33
 -22  -4   1   -0.09    0.30
  22  -4  -1    0.17    0.57
  22  -4  -1    0.69    0.46
 -22   4   1   -0.46    0.69
 -22   4   1   -0.47    0.64
  20  -4  -1   -0.88    0.36
  20  -4  -1   -0.03    0.24
 -20  -4   1   -0.12    0.30
 -20  -4   1   -0.03    0.28
 -20  -4   1   -0.34    0.32
  20  -4  -1    0.44    0.57
  20  -4  -1   -0.64    0.39
 -20   4   1   -0.29    0.54
 -20   4   1   -0.17    0.65
  18  -4  -1    0.71    0.44
  18  -4  -1    0.72    0.58
 -18  -4   1    0.60    0.31
 -18  -4   1    0.73    0.32
  18  -4  -1    1.06    0.30
 -18  -4   1    0.58    0.32
  18  -4  -1    0.79    0.45
 -18   4   1    0.47    0.58
 -18   4   1    1.16    0.63
  16  -4  -1    0.30    0.28
  16  -4  -1    0.53    0.43
 -16  -4   1    0.51    0.34
  16  -4  -1    1.44    0.57
 -16  -4   1    0.47    0.29
  16  -4  -1    0.64    0.40
 -16  -4   1    0.60    0.29
 -16  -4   1    0.23    0.40
 -16   4   1    0.22    0.50
 -16   4   1    0.39    0.50
  16   4  -1    1.00    0.47
  14  -4  -1    3.46    0.60
 -14  -4   1    2.53    0.37
 -14  -4   1    2.16    0.41
  14  -4  -1    3.29    0.41
  14  -4  -1    3.23    0.54
 -14  -4   1    2.38    0.44
 -14  -4   1    3.43    0.55
 -14  -4   1    3.14    0.37
  14   4  -1    2.19    0.42
 -14   4   1    3.15    0.64
  14   4  -1    2.65    0.54
  12  -4  -1   13.44    0.85
 -12  -4   1   13.60    0.53
 -12  -4   1   13.45    0.68
 -12  -4   1   13.74    0.55
 -12  -4   1   14.69    0.81
  12  -4  -1   14.33    0.91
 -12  -4   1   14.23    0.77
  12  -4  -1   13.26    0.90
 -12  -4   1   14.08    0.86
  12  -4  -1   12.77    0.74
  12  -4  -1   13.42    0.92
 -12   4   1   13.52    0.96
  12   4  -1   13.37    0.79
 -12   4   1   14.21    0.88
  12   4  -1   13.39    0.93
  10  -4  -1    0.56    0.29
 -10  -4   1    0.84    0.31
  10  -4  -1    0.57    0.39
  10  -4  -1    0.73    0.19
 -10  -4   1    0.94    0.35
  10  -4  -1    0.32    0.35
 -10  -4   1    0.44    0.21
  10  -4  -1    0.15    0.35
  10  -4  -1    0.50    0.41
 -10  -4   1    0.26    0.33
 -10  -4   1    0.42    0.20
 -10  -4   1    0.63    0.21
  10   4  -1    0.40    0.31
  10   4  -1    0.83    0.40
 -10   4   1    0.63    0.47
 -10   4   1    0.97    0.37
   8  -4  -1   22.98    1.13
   8  -4  -1   21.20    1.09
  -8  -4   1   20.42    0.76
  -8  -4   1   22.53    1.06
   8  -4  -1   21.81    0.85
   8  -4  -1   22.42    1.05
   8  -4  -1   21.74    0.97
  -8  -4   1   17.80    0.94
  -8  -4   1   20.89    0.86
   8  -4  -1   21.02    1.06
  -8  -4   1   21.57    0.85
  -8  -4   1   21.23    0.97
  -8   4   1   22.07    1.03
   8   4  -1   23.63    1.13
   8   4  -1   21.84    0.99
  -8   4   1   21.60    0.86
  -8   4   1   21.40    1.09
   6  -4  -1    7.54    0.70
  -6  -4   1    9.04    0.56
  -6  -4   1    9.09    0.69
   6  -4  -1    9.42    0.68
  -6  -4   1    8.97    0.66
  -6  -4   1    8.01    0.53
   6  -4  -1    7.43    0.64
   6  -4  -1    9.08    0.68
   6  -4  -1    8.42    0.52
  -6   4   1    7.28    0.65
   6   4  -1    9.29    0.68
  -6   4   1    8.02    0.54
   6   4  -1    8.28    0.71
   4  -4  -1    7.31    0.58
  -4  -4   1    5.10    0.47
  -4  -4   1    6.48    0.58
  -4  -4   1    7.36    0.52
  -4  -4   1    7.70    0.59
   4  -4  -1    6.91    0.51
  -4  -4   1    7.27    0.53
   4  -4  -1    7.54    0.64
   4  -4  -1    5.52    0.58
   4  -4  -1    6.48    0.53
   4   4  -1    6.35    0.57
  -4   4   1    7.53    0.54
   4   4  -1    7.50    0.64
  -4   4   1    7.46    0.60
   2  -4  -1   17.72    0.87
  -2  -4   1   16.50    0.83
  -2  -4   1   17.40    0.86
   2  -4  -1   15.63    0.81
   2  -4  -1   15.40    0.90
   2  -4  -1   17.52    0.85
  -2  -4   1   17.99    0.86
  -2  -4   1   17.77    0.81
  -2   4   1   17.27    0.86
   2   4  -1   17.54    0.59
  -2   4   1   17.87    0.85
   2   4  -1   16.37    0.91
   2   4  -1   18.69    0.95
   0  -4  -1    3.08    0.38
   0  -4  -1    2.25    0.37
   0  -4   1    2.61    0.42
   0  -4   1    3.04    0.39
   0  -4  -1    2.45    0.39
   0  -4   1    2.29    0.38
   0  -4   1    2.12    0.36
   0   4   1    2.13    0.40
   0   4  -1    2.13    0.40
   0   4  -1    2.87    0.43
   0   4   1    2.99    0.44
   0   4   1    2.97    0.39
   0   4  -1    2.68    0.44
   2  -4   1   10.80    0.62
  -2  -4  -1   10.71    0.69
   2  -4   1    9.61    0.63
   2  -4   1   10.46    0.70
  -2  -4  -1   11.85    0.68
  -2  -4  -1   11.02    0.59
   2  -4   1   11.45    0.73
   2  -4   1   11.25    0.75
   2   4   1    9.89    0.60
   2   4   1   10.20    0.71
   2   4   1   10.33    0.65
  -2   4  -1   10.78    0.76
  -2   4  -1   11.69    0.70
   2   4   1   10.81    0.45
   2   4   1   11.62    0.70
   4  -4   1   22.43    1.06
   4  -4   1   21.89    0.93
  -4  -4  -1   21.17    0.87
   4  -4   1   21.55    1.02
  -4  -4  -1   22.12    1.03
  -4  -4  -1   22.09    0.96
   4  -4   1   21.82    0.97
   4  -4   1   23.99    1.10
  -4   4  -1   22.11    0.95
   4   4   1   22.64    0.76
   4   4   1   22.94    0.94
   4   4   1   22.53    1.06
   4   4   1   21.99    1.02
  -4   4  -1   23.11    1.06
   6  -4   1   33.11    1.20
  -6  -4  -1   32.92    1.09
  -6  -4  -1   34.18    1.30
   6  -4   1   35.77    1.41
  -6  -4  -1   33.35    1.16
   6  -4   1   33.42    1.40
   6  -4   1   31.90    1.30
   6  -4   1   33.38    1.42
  -6  -4  -1   34.40    1.37
  -6  -4  -1   33.22    1.23
   6   4   1   31.46    1.38
   6   4   1   31.32    1.27
   6   4   1   32.62    1.10
  -6   4  -1   33.03    1.32
  -6   4  -1   29.40    1.37
   8  -4   1   15.63    0.92
   8  -4   1   15.15    0.67
  -8  -4  -1   16.46    0.81
  -8  -4  -1   15.10    0.70
  -8  -4  -1   14.09    0.80
  -8  -4  -1   15.04    0.88
   8  -4   1   14.44    0.85
   8  -4   1   15.99    0.91
  -8  -4  -1   15.39    0.65
   8  -4   1   15.07    0.95
  -8   4  -1   17.33    0.89
   8   4   1   15.70    0.81
   8   4   1   16.59    0.93
  -8   4  -1   15.53    0.94
  -8   4  -1   15.46    0.94
  10  -4   1   25.24    1.23
 -10  -4  -1   23.87    1.12
  10  -4   1   27.09    1.24
 -10  -4  -1   23.90    1.05
  10  -4   1   23.33    0.88
  10  -4   1   23.95    1.20
 -10  -4  -1   25.86    1.18
 -10  -4  -1   23.90    0.97
  10  -4   1   25.19    1.23
  10  -4   1   25.95    1.05
 -10  -4  -1   24.87    0.94
  10   4   1   23.72    1.08
 -10   4  -1   25.79    1.19
  10   4   1   28.24    1.26
 -10   4  -1   28.13    1.28
 -10   4  -1   25.62    1.23
  12  -4   1    0.00    0.41
 -12  -4  -1    0.18    0.21
 -12  -4  -1    0.34    0.34
  12  -4   1   -0.26    0.34
  12  -4   1   -0.06    0.24
  12  -4   1    0.06    0.37
 -12  -4  -1   -0.19    0.22
  12  -4   1    0.05    0.11
 -12  -4  -1    0.06    0.25
 -12  -4  -1   -0.06    0.24
 -12  -4  -1    0.08    0.35
 -12  -4  -1   -0.20    0.16
  12  -4   1    0.24    0.37
 -12   4  -1    0.31    0.43
 -12   4  -1   -0.35    0.35
 -12   4  -1    0.00    0.40
  12   4   1    0.32    0.37
  12   4   1    0.01    0.28
 -14  -4  -1    7.49    0.52
 -14  -4  -1    6.25    0.64
  14  -4   1    7.00    0.74
 -14  -4  -1    6.62    0.67
 -14  -4  -1    6.69    0.62
  14  -4   1    6.68    0.68
 -14  -4  -1    5.78    0.53
 -14  -4  -1    7.57    0.35
  14  -4   1    8.21    0.77
  14  -4   1    7.60    0.54
 -14   4  -1    9.32    0.92
  14   4   1    7.55    0.74
  14   4   1    8.15    0.64
 -14   4  -1    7.00    0.81
  16  -4   1    0.26    0.52
  16  -4   1    0.00    0.42
 -16  -4  -1    0.08    0.26
  16  -4   1    0.42    0.44
 -16  -4  -1    0.83    0.36
 -16  -4  -1    0.39    0.28
 -16  -4  -1   -0.23    0.40
  16  -4   1   -0.16    0.23
 -16   4  -1    0.09    0.51
 -16   4  -1   -0.17    0.53
  16   4   1   -0.09    0.43
 -18  -4  -1    1.21    0.34
  18  -4   1    1.40    0.29
  18  -4   1    2.03    0.53
  18  -4   1    1.01    0.46
 -18  -4  -1    1.72    0.35
 -18  -4  -1    1.64    0.41
  18  -4   1    3.12    0.69
 -18   4  -1    2.51    0.70
  18   4   1    2.08    0.54
 -18   4  -1    1.46    0.63
 -20  -4  -1   -0.04    0.34
 -20  -4  -1   -0.14    0.29
  20  -4   1    0.51    0.45
 -20  -4  -1   -0.58    0.27
  20  -4   1   -0.22    0.46
  20  -4   1   -0.04    0.58
  20   4   1   -0.21    0.48
 -20   4  -1    0.24    0.67
 -20   4  -1    0.53    0.66
 -22  -4  -1    0.78    0.36
  22  -4   1    0.13    0.62
  22  -4   1    0.14    0.42
 -22  -4  -1    0.15    0.32
  22  -4   1    0.41    0.50
 -22   4  -1   -0.11    0.62
 -22   4  -1   -0.64    0.62
  24  -4   1   -0.41    0.49
  24  -4   1   -1.04    0.57
 -24   4  -1   -0.51    0.65
 -24   4  -1   -1.04    0.70
  26  -4   1   -0.94    0.53
  26  -4   1    0.06    0.67
 -26   4  -1   -0.41    0.71
 -26   4  -1    0.01    0.75
  25  -5  -1    1.02    0.55
  25  -5  -1    0.18    0.71
 -25   5   1    1.10    0.89
 -25   5   1   -0.46    0.73
  23  -5  -1    0.12    0.51
  23  -5  -1   -0.02    0.66
 -23   5   1    0.31    0.71
 -23   5   1    0.74    0.71
 -21  -5   1    0.08    0.35
  21  -5  -1    1.13    0.56
  21  -5  -1    1.82    0.68
  21  -5  -1    1.60    0.57
 -21  -5   1    0.60    0.38
 -21   5   1    1.18    0.72
 -21   5   1    1.20    0.74
 -19  -5   1    0.72    0.36
  19  -5  -1    1.97    0.63
 -19  -5   1    0.98    0.38
  19  -5  -1    1.58    0.49
  19  -5  -1    0.60    0.50
 -19  -5   1    1.45    0.39
 -19   5   1    0.83    0.67
 -19   5   1    1.79    0.72
 -17  -5   1    0.87    0.34
  17  -5  -1    1.28    0.48
  17  -5  -1   -0.23    0.46
  17  -5  -1    1.12    0.36
 -17  -5   1    1.15    0.34
  17  -5  -1    0.90    0.54
 -17   5   1    0.11    0.51
  17   5  -1    0.70    0.41
  17   5  -1    1.53    0.57
 -17   5   1    1.41    0.66
  15  -5  -1   -0.55    0.42
 -15  -5   1    0.49    0.29
 -15  -5   1    0.18    0.12
  15  -5  -1    0.76    0.33
  15  -5  -1    0.18    0.53
 -15  -5   1    0.14    0.13
 -15  -5   1   -0.07    0.49
 -15  -5   1   -0.05    0.26
 -15   5   1    0.01    0.51
  15   5  -1   -0.53    0.46
  15   5  -1    0.54    0.39
 -15   5   1    0.44    0.51
  13  -5  -1    1.07    0.35
 -13  -5   1    1.27    0.24
  13  -5  -1    1.13    0.50
 -13  -5   1    1.17    0.23
 -13  -5   1    0.95    0.40
  13  -5  -1    1.96    0.54
 -13  -5   1    1.58    0.49
 -13  -5   1    1.44    0.39
 -13  -5   1    1.09    0.27
 -13   5   1    0.86    0.54
  13   5  -1    0.79    0.40
  13   5  -1    1.18    0.49
  11  -5  -1    0.13    0.37
 -11  -5   1    0.35    0.22
 -11  -5   1    0.44    0.34
 -11  -5   1    0.07    0.32
  11  -5  -1   -0.57    0.35
 -11  -5   1    0.37    0.42
  11  -5  -1    0.13    0.30
 -11  -5   1    0.10    0.23
  11  -5  -1    0.18    0.38
 -11  -5   1   -0.21    0.17
  11  -5  -1    0.15    0.20
  11  -5  -1    0.22    0.40
 -11   5   1    0.28    0.41
  11   5  -1    0.15    0.41
  11   5  -1    0.50    0.35
 -11   5   1    0.18    0.45
  -9  -5   1    0.08    0.32
  -9  -5   1    0.34    0.28
  -9  -5   1    0.46    0.37
  -9  -5   1    0.00    0.12
   9  -5  -1    0.69    0.33
   9  -5  -1    1.57    0.43
   9  -5  -1    0.27    0.38
  -9  -5   1    0.86    0.27
   9  -5  -1    0.55    0.40
  -9  -5   1    0.46    0.36
   9  -5  -1    0.08    0.35
   9  -5  -1    0.63    0.25
   9   5  -1    0.30    0.46
  -9   5   1   -0.01    0.41
   9   5  -1    0.82    0.39
  -7  -5   1    6.84    0.65
  -7  -5   1    5.23    0.58
  -7  -5   1    5.24    0.46
   7  -5  -1    6.36    0.68
  -7  -5   1    5.57    0.50
   7  -5  -1    4.65    0.61
  -7  -5   1    5.50    0.48
   7  -5  -1    4.99    0.60
   7  -5  -1    6.28    0.60
   7  -5  -1    5.07    0.46
   7   5  -1    5.40    0.63
  -7   5   1    6.15    0.68
  -7   5   1    5.45    0.49
   7   5  -1    5.84    0.59
   5  -5  -1   10.73    0.78
  -5  -5   1   11.69    0.83
  -5  -5   1    9.64    0.63
   5  -5  -1    9.76    0.73
  -5  -5   1   10.04    0.69
   5  -5  -1   10.63    0.80
   5  -5  -1   10.41    0.65
  -5  -5   1   10.77    0.68
   5  -5  -1   11.62    0.81
   5   5  -1   11.89    0.82
   5   5  -1   10.62    0.74
  -5   5   1   11.21    0.79
  -5   5   1    9.68    0.68
   3  -5  -1    1.17    0.36
  -3  -5   1    1.25    0.34
  -3  -5   1    1.14    0.37
  -3  -5   1    1.72    0.38
   3  -5  -1    1.06    0.33
   3  -5  -1    1.75    0.42
   3  -5  -1    1.20    0.41
   3  -5  -1    1.36    0.43
  -3  -5   1    1.13    0.40
   3   5  -1    2.01    0.45
  -3   5   1    1.48    0.43
  -3   5   1    1.14    0.35
   3   5  -1    0.91    0.47
   1  -5  -1   23.47    1.04
  -1  -5   1   20.53    1.05
  -1  -5   1   22.14    1.03
   1  -5  -1   22.09    1.08
   1  -5  -1   22.91    1.01
  -1  -5   1   24.17    1.07
   1  -5  -1   22.64    1.07
  -1  -5   1   23.48    1.10
   1   5  -1   21.74    1.08
  -1   5   1   23.39    1.07
  -1   5   1   20.68    1.09
   1   5  -1   23.39    1.04
   1   5  -1   22.60    1.14
   1   5  -1   22.30    0.81
  -1  -5  -1   41.88    1.65
  -1  -5  -1   42.52    1.57
  -1  -5  -1   40.90    1.64
   1  -5   1   42.35    1.70
   1  -5   1   44.16    1.69
   1  -5   1   42.42    1.61
  -1  -5  -1   41.84    1.64
   1  -5   1   44.12    1.54
   1  -5   1   43.79    1.64
  -1   5  -1   43.16    1.67
   1   5   1   41.45    1.66
   1   5   1   41.96    1.67
  -1   5  -1   43.30    1.67
  -1   5  -1   42.34    1.68
   1   5   1   42.30    1.58
  -3  -5  -1    1.76    0.33
   3  -5   1    1.43    0.35
   3  -5   1    1.40    0.46
  -3  -5  -1    0.94    0.36
   3  -5   1    1.38    0.43
   3  -5   1    1.38    0.35
   3  -5   1    1.35    0.44
  -3  -5  -1    1.69    0.43
   3   5   1    1.65    0.19
   3   5   1    1.85    0.48
  -3   5  -1    1.45    0.42
  -3   5  -1    1.18    0.39
   3   5   1    1.23    0.40
   5  -5   1    1.18    0.42
   5  -5   1    0.59    0.38
   5  -5   1    0.89    0.31
  -5  -5  -1    0.81    0.32
  -5  -5  -1    0.82    0.40
   5  -5   1    0.96    0.43
   5  -5   1    0.49    0.34
  -5  -5  -1    1.26    0.29
   5   5   1    1.08    0.16
   5   5   1    1.34    0.47
   5   5   1    1.00    0.38
  -5   5  -1    1.20    0.44
   7  -5   1    3.17    0.51
  -7  -5  -1    3.66    0.27
  -7  -5  -1    2.62    0.38
  -7  -5  -1    3.37    0.54
   7  -5   1    3.45    0.39
   7  -5   1    2.62    0.47
   7  -5   1    2.87    0.54
  -7  -5  -1    3.46    0.35
   7  -5   1    2.68    0.55
   7   5   1    3.70    0.48
  -7   5  -1    3.05    0.52
  -7   5  -1    2.59    0.47
  -7   5  -1    3.41    0.46
   7   5   1    3.05    0.53
  -9  -5  -1    0.66    0.24
   9  -5   1    0.58    0.45
  -9  -5  -1    1.06    0.36
  -9  -5  -1    0.64    0.43
  -9  -5  -1    0.65    0.18
  -9  -5  -1    0.84    0.29
   9  -5   1    1.76    0.46
   9  -5   1    0.35    0.37
   9  -5   1    0.51    0.41
  -9  -5  -1    0.15    0.37
   9  -5   1    0.85    0.26
   9   5   1    0.53    0.35
  -9   5  -1    1.27    0.46
   9   5   1    0.72    0.42
  -9   5  -1    0.54    0.39
  -9   5  -1    1.06    0.43
 -11  -5  -1    3.57    0.53
  11  -5   1    3.38    0.32
  11  -5   1    2.12    0.55
 -11  -5  -1    3.18    0.54
 -11  -5  -1    3.06    0.32
 -11  -5  -1    2.34    0.44
  11  -5   1    2.76    0.42
 -11  -5  -1    3.34    0.35
  11  -5   1    1.86    0.53
 -11   5  -1    1.34    0.51
  11   5   1    2.50    0.45
  11   5   1    3.25    0.57
 -11   5  -1    3.71    0.57
 -11   5  -1    2.68    0.55
 -13  -5  -1    4.83    0.38
  13  -5   1    4.58    0.31
 -13  -5  -1    4.66    0.40
 -13  -5  -1    5.33    0.40
  13  -5   1    4.24    0.47
 -13  -5  -1    4.61    0.42
  13  -5   1    4.45    0.68
  13  -5   1    4.34    0.65
  13   5   1    4.57    0.65
  13   5   1    4.18    0.52
 -13   5  -1    4.08    0.69
 -13   5  -1    3.62    0.65
  15  -5   1    0.20    0.41
  15  -5   1    1.00    0.50
 -15  -5  -1    0.33    0.17
  15  -5   1    0.29    0.52
 -15  -5  -1    0.29    0.29
  15  -5   1    0.26    0.31
 -15  -5  -1    0.26    0.20
 -15  -5  -1    0.28    0.26
  15   5   1    1.20    0.54
  15   5   1    0.57    0.37
 -15   5  -1    0.46    0.50
 -15   5  -1    0.39    0.53
 -17  -5  -1    0.83    0.35
  17  -5   1    0.89    0.33
  17  -5   1    1.37    0.56
  17  -5   1    1.02    0.47
  17  -5   1    0.79    0.51
 -17  -5  -1    0.99    0.30
 -17   5  -1    0.79    0.66
 -17   5  -1    0.88    0.64
  17   5   1    0.50    0.38
  17   5   1    0.61    0.50
 -19  -5  -1   -0.20    0.29
 -19  -5  -1    0.02    0.35
  19  -5   1   -0.04    0.47
  19  -5   1    0.88    0.53
  19  -5   1   -0.50    0.53
  19   5   1   -0.37    0.53
 -19   5  -1    0.26    0.63
 -19   5  -1   -0.03    0.56
 -21  -5  -1    2.76    0.42
  21  -5   1    2.78    0.64
  21  -5   1    3.21    0.66
 -21  -5  -1    2.08    0.60
  21  -5   1    2.48    0.76
 -21   5  -1    1.70    0.77
 -21   5  -1    2.86    0.85
  23  -5   1    0.18    0.52
  23  -5   1    0.64    0.74
 -23   5  -1   -0.67    0.73
 -23   5  -1   -0.05    0.71
  25  -5   1   -0.21    0.53
  25  -5   1    0.90    0.72
 -25   5  -1    0.56    0.78
 -25   5  -1   -0.72    0.79
  24  -6  -1   -1.08    0.69
  24  -6  -1   -0.11    0.54
 -24   6   1    0.99    0.77
 -24   6   1    0.09    0.79
  22  -6  -1    0.78    0.76
  22  -6  -1    0.52    0.55
  22  -6  -1    0.92    0.60
 -22   6   1    2.14    0.78
 -22   6   1    1.76    0.88
  20  -6  -1    2.89    0.76
  20  -6  -1    1.32    0.57
 -20  -6   1    1.50    0.41
 -20  -6   1    1.20    0.41
  20  -6  -1    2.00    0.64
 -20   6   1    1.91    0.73
 -20   6   1    2.99    0.81
 -18  -6   1   -0.34    0.27
 -18  -6   1    0.13    0.31
  18  -6  -1   -0.17    0.52
  18  -6  -1    0.02    0.59
  18  -6  -1    0.26    0.49
  18   6  -1   -0.11    0.40
 -18   6   1   -0.10    0.66
 -18   6   1   -0.32    0.54
  16  -6  -1   -0.44    0.35
 -16  -6   1   -0.18    0.25
 -16  -6   1   -0.02    0.17
 -16  -6   1    0.45    0.31
  16  -6  -1   -0.60    0.51
  16  -6  -1   -0.07    0.47
 -16  -6   1    0.08    0.18
  16   6  -1   -0.65    0.39
 -16   6   1    0.27    0.63
 -16   6   1   -0.67    0.46
  16   6  -1   -0.49    0.55
 -14  -6   1    0.00    0.22
  14  -6  -1   -0.98    0.47
  14  -6  -1   -0.07    0.48
  14  -6  -1   -0.17    0.33
 -14  -6   1   -0.39    0.22
 -14  -6   1   -0.54    0.18
 -14  -6   1   -0.50    0.38
 -14   6   1    0.78    0.54
  14   6  -1    1.00    0.55
  14   6  -1    0.28    0.42
 -14   6   1   -0.46    0.46
  12  -6  -1    2.75    0.35
 -12  -6   1    2.69    0.37
 -12  -6   1    2.47    0.22
 -12  -6   1    2.88    0.38
  12  -6  -1    2.39    0.56
  12  -6  -1    2.33    0.59
 -12  -6   1    2.75    0.51
  12  -6  -1    1.04    0.40
 -12  -6   1    2.31    0.39
  12   6  -1    2.83    0.62
  12   6  -1    2.19    0.52
 -12   6   1    2.13    0.58
  10  -6  -1    0.16    0.42
 -10  -6   1   -0.67    0.34
  10  -6  -1   -0.51    0.32
 -10  -6   1    0.14    0.29
  10  -6  -1   -0.45    0.35
 -10  -6   1   -0.03    0.27
 -10  -6   1   -0.10    0.25
  10  -6  -1   -0.03    0.26
  10   6  -1   -0.46    0.31
 -10   6   1    0.61    0.50
  10   6  -1    0.66    0.49
   8  -6  -1   -0.02    0.28
   8  -6  -1    0.33    0.40
   8  -6  -1    0.73    0.42
  -8  -6   1    0.30    0.32
  -8  -6   1    0.06    0.40
   8  -6  -1    0.78    0.44
   8  -6  -1   -0.33    0.32
  -8  -6   1    0.12    0.45
  -8  -6   1    0.28    0.30
  -8  -6   1    0.10    0.28
   8  -6  -1    0.41    0.41
  -8   6   1    0.58    0.34
  -8   6   1    0.95    0.47
   8   6  -1   -0.11    0.37
   8   6  -1    0.62    0.45
   6  -6  -1   -0.26    0.36
   6  -6  -1    0.49    0.39
   6  -6  -1   -0.45    0.29
   6  -6  -1    0.41    0.41
   6  -6  -1   -0.04    0.37
  -6  -6   1    0.28    0.31
  -6  -6   1   -0.03    0.30
  -6  -6   1   -0.05    0.39
  -6  -6   1   -0.19    0.32
   6   6  -1    0.04    0.37
  -6   6   1    0.00    0.33
   6   6  -1    0.50    0.46
  -6   6   1    0.35    0.38
   4  -6  -1    0.36    0.42
   4  -6  -1    0.88    0.38
   4  -6  -1    0.71    0.36
  -4  -6   1    1.26    0.42
  -4  -6   1    0.39    0.31
  -4  -6   1    0.38    0.38
  -4  -6   1    1.08    0.38
   4  -6  -1    0.16    0.45
   4  -6  -1    0.85    0.39
  -4   6   1    1.30    0.42
   4   6  -1    0.20    0.46
   4   6  -1    0.95    0.46
  -4   6   1    0.93    0.45
   2  -6  -1    6.93    0.64
  -2  -6   1    5.57    0.61
   2  -6  -1    6.89    0.68
   2  -6  -1    5.15    0.56
  -2  -6   1    5.67    0.55
  -2  -6   1    5.32    0.60
  -2  -6   1    5.46    0.63
   2  -6  -1    6.65    0.73
   2  -6  -1    4.65    0.53
   2   6  -1    6.18    0.71
   2   6  -1    5.32    0.32
  -2   6   1    5.86    0.62
   2   6  -1    6.70    0.71
  -2   6   1    5.82    0.61
   0  -6   1    1.31    0.42
   0  -6  -1    0.60    0.42
   0  -6  -1    2.27    0.49
   0  -6   1    0.48    0.37
   0  -6   1    0.66    0.43
   0  -6   1    1.33    0.34
   0  -6  -1    1.17    0.37
   0  -6   1    1.59    0.41
   0  -6  -1    1.01    0.39
   0   6   1    1.21    0.46
   0   6   1    1.56    0.51
   0   6  -1    1.46    0.44
   0   6  -1    0.66    0.43
   0   6  -1    0.69    0.23
   0   6   1    1.72    0.42
   0   6  -1    1.54    0.48
  -2  -6  -1    0.42    0.37
  -2  -6  -1   -0.30    0.35
  -2  -6  -1    1.06    0.44
   2  -6   1    0.75    0.33
  -2  -6  -1    0.34    0.32
   2  -6   1    0.68    0.36
   2  -6   1    0.50    0.35
   2  -6   1    0.68    0.39
   2  -6   1    0.19    0.40
  -2   6  -1    0.61    0.26
  -2   6  -1   -0.01    0.36
  -2   6  -1    0.51    0.48
   2   6   1    1.06    0.44
  -2   6  -1    0.08    0.40
   2   6   1    0.57    0.43
   2   6   1    0.26    0.17
   4  -6   1    0.04    0.35
  -4  -6  -1    0.12    0.35
  -4  -6  -1   -0.60    0.28
   4  -6   1    0.08    0.36
   4  -6   1   -0.27    0.30
  -4  -6  -1    0.19    0.27
  -4  -6  -1   -0.09    0.37
   4  -6   1    0.00    0.32
   4  -6   1    0.06    0.38
   4   6   1    0.20    0.12
  -4   6  -1    0.34    0.38
   4   6   1    0.55    0.38
  -4   6  -1   -0.29    0.34
   4   6   1    0.23    0.46
  -4   6  -1   -0.03    0.29
  -6  -6  -1    1.78    0.41
   6  -6   1    2.06    0.48
   6  -6   1    1.60    0.47
  -6  -6  -1    2.16    0.40
   6  -6   1    1.35    0.48
  -6  -6  -1    1.59    0.33
   6  -6   1    2.07    0.40
   6  -6   1    1.90    0.42
  -6  -6  -1    2.12    0.50
  -6   6  -1    1.18    0.47
  -6   6  -1    1.70    0.40
   6   6   1    1.94    0.52
   6   6   1    1.61    0.44
  -8  -6  -1    1.93    0.39
   8  -6   1    0.80    0.41
   8  -6   1    1.49    0.35
   8  -6   1    1.86    0.55
   8  -6   1    1.72    0.52
   8  -6   1    1.59    0.55
  -8  -6  -1    1.76    0.33
  -8  -6  -1    2.05    0.40
  -8  -6  -1    1.83    0.45
  -8   6  -1    1.81    0.47
   8   6   1    0.98    0.48
  -8   6  -1    1.69    0.56
   8   6   1    2.18    0.48
  10  -6   1    3.63    0.42
 -10  -6  -1    4.44    0.30
  10  -6   1    4.78    0.56
  10  -6   1    4.09    0.63
  10  -6   1    2.34    0.51
 -10  -6  -1    2.77    0.42
 -10  -6  -1    3.52    0.39
 -10  -6  -1    3.84    0.45
  10   6   1    4.41    0.59
 -10   6  -1    4.13    0.61
  10   6   1    3.66    0.66
 -10   6  -1    3.51    0.63
 -12  -6  -1   -0.22    0.24
  12  -6   1   -0.45    0.46
 -12  -6  -1    0.04    0.26
  12  -6   1    0.21    0.35
  12  -6   1    0.49    0.24
  12  -6   1   -0.65    0.44
 -12  -6  -1   -0.08    0.18
 -12  -6  -1    0.17    0.29
 -12  -6  -1    0.26    0.37
 -12   6  -1   -0.04    0.50
  12   6   1    0.68    0.42
 -12   6  -1   -0.10    0.46
  12   6   1   -0.13    0.47
  14  -6   1    2.84    0.30
 -14  -6  -1    2.32    0.33
  14  -6   1    2.87    0.48
 -14  -6  -1    2.02    0.34
  14  -6   1    2.00    0.59
  14  -6   1    2.96    0.65
 -14  -6  -1    2.58    0.37
 -14  -6  -1    2.65    0.34
  14   6   1    2.90    0.53
  14   6   1    1.88    0.65
 -14   6  -1    2.15    0.70
 -14   6  -1    2.53    0.62
  16  -6   1    1.32    0.40
 -16  -6  -1    0.88    0.29
  16  -6   1    0.44    0.57
 -16  -6  -1    1.49    0.25
 -16  -6  -1    0.91    0.32
  16  -6   1    0.31    0.56
 -16  -6  -1    0.84    0.25
  16   6   1   -0.01    0.60
 -16   6  -1    1.72    0.70
  16   6   1    1.34    0.47
 -16   6  -1    0.16    0.52
  18  -6   1    0.68    0.52
  18  -6   1    0.05    0.58
 -18  -6  -1    0.10    0.31
 -18  -6  -1   -0.13    0.27
  18  -6   1   -0.63    0.50
  18   6   1   -0.34    0.39
  18   6   1   -0.39    0.56
 -18   6  -1   -0.06    0.61
 -18   6  -1   -0.11    0.62
  20  -6   1    0.17    0.62
  20  -6   1    0.52    0.54
 -20  -6  -1    0.50    0.38
  20  -6   1    1.43    0.63
 -20   6  -1    1.26    0.81
  20   6   1    0.77    0.65
 -20   6  -1    1.47    0.76
 -22  -6  -1    0.26    0.56
  22  -6   1   -0.74    0.53
  22  -6   1    1.35    0.71
 -22   6  -1   -0.41    0.71
 -22   6  -1   -0.90    0.80
  24  -6   1    0.07    0.61
  24  -6   1    0.11    0.77
 -24   6  -1    0.47    0.74
 -24   6  -1   -1.44    0.69
  23  -7  -1   -0.95    0.53
  23  -7  -1   -0.62    0.71
 -23   7   1    0.30    0.89
 -23   7   1   -0.21    0.71
  21  -7  -1    1.58    0.64
  21  -7  -1    0.27    0.72
  21  -7  -1    1.63    0.66
 -21   7   1   -0.12    0.65
 -21   7   1   -0.58    0.70
  19  -7  -1    3.53    0.70
  19  -7  -1    2.87    0.74
  19  -7  -1    2.61    0.72
 -19   7   1    2.12    0.79
 -19   7   1    3.27    0.87
  19   7  -1    2.37    0.61
 -17  -7   1    0.00    0.22
 -17  -7   1   -0.56    0.29
  17  -7  -1    0.96    0.58
 -17  -7   1   -0.11    0.30
  17  -7  -1   -1.26    0.48
  17   7  -1    0.10    0.47
 -17   7   1   -0.17    0.61
 -17   7   1   -0.11    0.60
 -15  -7   1    3.80    0.50
 -15  -7   1    4.94    0.45
  15  -7  -1    4.42    0.78
  15  -7  -1    4.76    0.77
 -15  -7   1    4.60    0.44
 -15  -7   1    4.42    0.29
 -15   7   1    4.48    0.74
  15   7  -1    4.44    0.68
  15   7  -1    4.33    0.80
 -15   7   1    2.86    0.79
 -13  -7   1    1.70    0.37
 -13  -7   1    2.81    0.45
  13  -7  -1    2.01    0.37
 -13  -7   1    2.00    0.40
  13  -7  -1    1.24    0.55
  13  -7  -1    1.38    0.61
 -13   7   1    2.11    0.62
  13   7  -1    1.95    0.65
 -13   7   1    1.52    0.63
  13   7  -1    2.87    0.59
 -11  -7   1    5.16    0.52
 -11  -7   1    5.49    0.54
  11  -7  -1    5.03    0.52
  11  -7  -1    3.33    0.65
 -11  -7   1    5.08    0.55
  11  -7  -1    5.21    0.80
  11   7  -1    4.83    0.77
 -11   7   1    4.91    0.77
 -11   7   1    4.02    0.66
  11   7  -1    5.53    0.69
   9  -7  -1    8.74    0.88
  -9  -7   1    9.44    0.70
  -9  -7   1    8.01    0.69
  -9  -7   1    9.71    0.71
   9  -7  -1    8.44    0.68
   9  -7  -1    8.53    0.84
   9   7  -1    9.02    0.87
  -9   7   1    7.75    0.88
   9   7  -1    7.82    0.89
  -7  -7   1    0.41    0.38
  -7  -7   1    0.69    0.40
   7  -7  -1    1.11    0.44
   7  -7  -1    1.30    0.38
   7  -7  -1    0.84    0.54
  -7  -7   1    0.84    0.37
  -7   7   1    1.43    0.44
   7   7  -1    0.79    0.48
   7   7  -1    1.21    0.53
  -7   7   1    1.73    0.57
  -5  -7   1    2.73    0.52
   5  -7  -1    3.35    0.50
   5  -7  -1    3.87    0.70
  -5  -7   1    2.07    0.44
   5  -7  -1    2.47    0.57
   5  -7  -1    1.92    0.49
   5  -7  -1    2.60    0.49
  -5  -7   1    2.57    0.51
   5   7  -1    1.79    0.53
   5   7  -1    3.05    0.61
  -5   7   1    2.22    0.48
  -5   7   1    2.47    0.56
   3  -7  -1    8.04    0.80
  -3  -7   1    9.26    0.78
  -3  -7   1    9.46    0.80
   3  -7  -1    8.94    0.76
   3  -7  -1    8.00    0.69
  -3  -7   1    9.29    0.73
   3  -7  -1    9.65    0.82
   3  -7  -1   10.24    0.90
  -3   7   1   10.32    0.85
   3   7  -1    7.64    0.80
  -3   7   1    7.91    0.76
   3   7  -1    8.87    0.89
  -3   7   1    7.35    0.81
   1  -7  -1    0.83    0.45
   1  -7  -1    0.45    0.41
   1  -7  -1    0.41    0.35
  -1  -7   1   -0.13    0.36
   1  -7  -1    0.18    0.41
   1  -7  -1    0.35    0.39
  -1  -7   1    0.18    0.39
  -1  -7   1   -0.03    0.37
  -1  -7   1    0.73    0.39
   1   7  -1    0.67    0.46
  -1   7   1    0.65    0.47
  -1   7   1   -0.08    0.45
   1   7  -1    0.58    0.46
  -1   7   1    0.16    0.39
   1   7  -1    0.12    0.18
  -1  -7  -1    4.27    0.54
  -1  -7  -1    5.19    0.66
   1  -7   1    5.06    0.69
   1  -7   1    5.24    0.68
  -1  -7  -1    4.50    0.63
   1  -7   1    5.63    0.56
   1  -7   1    6.34    0.65
   1  -7   1    5.36    0.63
  -1  -7  -1    6.44    0.74
  -1   7  -1    5.26    0.67
  -1   7  -1    2.89    0.64
  -1   7  -1    3.94    0.56
   1   7   1    5.80    0.73
   1   7   1    3.99    0.55
  -1   7  -1    4.81    0.43
   1   7   1    5.55    0.72
   1   7   1    5.12    0.38
   3  -7   1    3.18    0.63
   3  -7   1    2.21    0.47
  -3  -7  -1    2.72    0.51
   3  -7   1    2.63    0.53
   3  -7   1    1.95    0.55
  -3  -7  -1    1.84    0.45
  -3  -7  -1    2.33    0.43
   3  -7   1    2.19    0.43
  -3   7  -1    3.07    0.57
  -3   7  -1    1.86    0.50
   3   7   1    1.86    0.52
   3   7   1    2.59    0.22
  -3   7  -1    2.44    0.39
  -3   7  -1    2.24    0.62
   3   7   1    2.10    0.58
  -5  -7  -1    0.98    0.37
   5  -7   1    1.14    0.53
   5  -7   1    2.32    0.46
   5  -7   1    1.69    0.43
   5  -7   1    1.40    0.52
  -5  -7  -1    0.81    0.39
  -5  -7  -1    1.27    0.44
  -5   7  -1    1.02    0.48
   5   7   1    1.51    0.51
   5   7   1    1.33    0.54
  -5   7  -1    2.44    0.64
  -5   7  -1    1.04    0.36
  -7  -7  -1    0.82    0.41
   7  -7   1    1.63    0.42
  -7  -7  -1    1.30    0.35
   7  -7   1    1.07    0.45
   7  -7   1    1.61    0.57
  -7  -7  -1    1.37    0.42
   7   7   1    1.18    0.54
  -7   7  -1    1.29    0.42
   7   7   1    1.78    0.52
  -7   7  -1    1.44    0.56
  -9  -7  -1    5.71    0.58
  -9  -7  -1    6.60    0.65
   9  -7   1    5.87    0.82
   9  -7   1    6.59    0.60
   9  -7   1    4.47    0.66
  -9  -7  -1    5.02    0.51
  -9   7  -1    6.44    0.73
   9   7   1    5.92    0.70
   9   7   1    6.99    0.86
  -9   7  -1    5.85    0.83
  11  -7   1    0.44    0.51
  11  -7   1   -0.22    0.47
 -11  -7  -1   -0.48    0.33
  11  -7   1    0.57    0.42
  11  -7   1    0.59    0.32
 -11  -7  -1   -0.35    0.28
 -11  -7  -1    0.15    0.32
  11   7   1    0.54    0.59
 -11   7  -1    0.09    0.46
  11   7   1    0.91    0.47
 -11   7  -1    0.66    0.57
 -13  -7  -1    0.20    0.31
  13  -7   1   -0.05    0.52
 -13  -7  -1    0.00    0.34
  13  -7   1    0.40    0.29
  13  -7   1    0.01    0.55
 -13  -7  -1    0.19    0.30
  13   7   1    0.12    0.52
 -13   7  -1    0.07    0.51
 -13   7  -1   -0.10    0.54
  13   7   1   -0.07    0.44
 -15  -7  -1    1.15    0.25
 -15  -7  -1    0.48    0.29
  15  -7   1    0.37    0.59
  15  -7   1    0.76    0.57
 -15  -7  -1    1.16    0.34
 -15   7  -1    1.34    0.73
  15   7   1    1.01    0.71
 -15   7  -1    1.16    0.59
  15   7   1    1.19    0.49
  17  -7   1    0.24    0.59
 -17  -7  -1   -0.28    0.24
 -17  -7  -1   -0.26    0.28
 -17  -7  -1   -0.32    0.24
  17  -7   1    0.16    0.55
  17   7   1   -0.11    0.43
  17   7   1   -0.94    0.59
 -17   7  -1   -0.37    0.53
 -17   7  -1    0.19    0.63
  19  -7   1    0.57    0.58
  19  -7   1    0.82    0.59
  19  -7   1    0.04    0.57
 -19   7  -1    0.25    0.63
  19   7   1    1.63    0.78
 -19   7  -1    0.93    0.82
  19   7   1    0.27    0.46
  21  -7   1    0.41    0.67
  21  -7   1    0.45    0.55
  21  -7   1    0.67    0.64
 -21   7  -1   -0.55    0.70
 -21   7  -1   -0.01    0.76
  20  -8  -1    0.57    0.67
  20  -8  -1    0.38    0.56
  20  -8  -1    0.89    0.70
  20   8  -1   -0.28    0.52
 -20   8   1   -0.12    0.62
 -20   8   1    1.16    0.88
  18  -8  -1   -0.93    0.59
 -18  -8   1    0.23    0.26
  18  -8  -1   -1.03    0.56
 -18   8   1    1.35    0.72
  18   8  -1    0.82    0.54
 -18   8   1    0.35    0.76
  16  -8  -1   -0.41    0.52
 -16  -8   1    0.52    0.32
  16  -8  -1   -0.15    0.55
 -16   8   1    0.45    0.61
  16   8  -1   -0.34    0.48
 -16   8   1   -0.34    0.62
  14  -8  -1    4.29    0.79
 -14  -8   1    3.38    0.51
  14  -8  -1    3.26    0.74
 -14   8   1    5.98    0.97
  14   8  -1    3.01    0.77
 -14   8   1    2.20    0.66
  14   8  -1    3.77    0.72
 -12  -8   1    4.80    0.58
  12  -8  -1    5.84    0.91
  12  -8  -1    4.15    0.70
 -12  -8   1    4.95    0.59
  12   8  -1    5.37    0.78
 -12   8   1    4.85    0.89
  12   8  -1    5.36    0.89
 -12   8   1    5.30    0.76
 -10  -8   1   13.68    0.93
 -10  -8   1   12.42    0.89
  10  -8  -1   15.05    1.14
 -10  -8   1   11.40    0.85
  10  -8  -1   10.61    1.08
  10  -8  -1   13.40    0.87
  10   8  -1   14.49    1.14
 -10   8   1   13.09    1.00
  10   8  -1   13.51    1.19
 -10   8   1   13.09    1.19
  -8  -8   1    3.73    0.53
   8  -8  -1    3.52    0.72
  -8  -8   1    2.82    0.52
   8  -8  -1    3.97    0.68
  -8  -8   1    3.33    0.59
   8  -8  -1    2.69    0.52
   8   8  -1    2.85    0.69
  -8   8   1    3.05    0.57
   8   8  -1    2.77    0.66
  -8   8   1    2.43    0.64
  -6  -8   1    1.71    0.47
   6  -8  -1    2.49    0.59
   6  -8  -1    1.87    0.65
  -6  -8   1    1.71    0.52
   6  -8  -1    2.49    0.56
  -6  -8   1    2.45    0.54
   6   8  -1    2.09    0.62
  -6   8   1    1.66    0.60
   6   8  -1    2.24    0.70
  -6   8   1    2.73    0.59
  -4  -8   1    0.27    0.40
   4  -8  -1    0.33    0.42
  -4  -8   1    0.19    0.47
   4  -8  -1   -0.41    0.45
  -4  -8   1    0.21    0.43
  -4   8   1   -0.02    0.50
   4   8  -1   -0.33    0.48
  -4   8   1    1.19    0.53
   4   8  -1   -0.16    0.50
  -4   8   1    0.64    0.51
  -2  -8   1    2.66    0.56
  -2  -8   1    2.93    0.62
   2  -8  -1    3.05    0.66
   2  -8  -1    2.89    0.70
  -2  -8   1    2.51    0.53
   2  -8  -1    3.26    0.64
   2  -8  -1    3.25    0.54
   2   8  -1    3.28    0.25
   2   8  -1    4.77    0.78
  -2   8   1    3.30    0.59
   2   8  -1    2.99    0.26
  -2   8   1    3.32    0.63
  -2   8   1    2.85    0.63
   2   8  -1    2.99    0.65
   0  -8   1    8.31    0.87
   0  -8  -1    6.46    0.79
   0  -8   1    8.61    0.82
   0  -8   1    7.89    0.86
   0  -8  -1    9.68    0.76
   0  -8  -1    8.29    0.78
   0  -8  -1    8.66    0.89
   0  -8   1    8.90    0.71
   0   8   1    9.75    0.94
   0   8   1    7.25    0.86
   0   8  -1    7.53    0.84
   0   8   1    9.46    0.81
   0   8  -1    8.74    0.53
   0   8  -1    8.09    0.88
   2  -8   1    5.93    0.82
   2  -8   1    5.07    0.70
  -2  -8  -1    5.31    0.63
  -2  -8  -1    4.34    0.68
  -2  -8  -1    5.82    0.72
   2  -8   1    4.00    0.54
   2   8   1    5.64    0.78
   2   8   1    4.41    0.73
  -2   8  -1    5.46    0.72
  -2   8  -1    4.47    0.74
  -2   8  -1    5.14    0.48
   2   8   1    4.83    0.36
   2   8   1    4.86    0.36
   4  -8   1    1.07    0.59
  -4  -8  -1    0.07    0.45
  -4  -8  -1    0.38    0.45
   4  -8   1    0.33    0.41
  -4  -8  -1    0.10    0.39
  -4   8  -1    0.56    0.58
  -4   8  -1    0.55    0.34
   4   8   1    0.56    0.53
   4   8   1    0.53    0.54
  -4   8  -1   -0.62    0.43
   6  -8   1    1.79    0.57
  -6  -8  -1    0.57    0.39
   6  -8   1    1.46    0.49
  -6  -8  -1    1.03    0.45
  -6  -8  -1    0.05    0.45
   6  -8   1    0.82    0.60
   6   8   1    0.46    0.54
  -6   8  -1    0.95    0.41
  -6   8  -1    1.36    0.63
  -6   8  -1    1.02    0.55
   6   8   1    0.93    0.58
   8  -8   1   11.18    0.93
  -8  -8  -1   11.25    0.78
   8  -8   1   12.35    0.87
   8  -8   1   12.16    1.14
  -8  -8  -1   11.88    0.93
  -8  -8  -1   12.78    0.90
   8   8   1   12.11    1.06
  -8   8  -1   10.50    1.04
   8   8   1   10.67    1.07
  -8   8  -1    9.83    0.86
  10  -8   1    0.37    0.38
 -10  -8  -1    0.63    0.37
  10  -8   1    0.93    0.55
 -10  -8  -1    1.29    0.47
 -10  -8  -1    1.61    0.43
  10  -8   1    1.09    0.65
  10   8   1    0.17    0.63
 -10   8  -1    0.93    0.65
 -10   8  -1   -0.13    0.44
  10   8   1    1.15    0.53
  12  -8   1    0.04    0.47
  12  -8   1   -0.76    0.59
 -12  -8  -1    0.53    0.40
 -12   8  -1    0.21    0.51
 -12   8  -1    0.37    0.60
  12   8   1   -0.58    0.47
  12   8   1   -0.38    0.62
 -14  -8  -1    1.38    0.42
  14  -8   1    1.82    0.64
  14  -8   1    0.77    0.56
 -14   8  -1    0.86    0.68
  14   8   1    1.72    0.78
  14   8   1    1.08    0.58
 -14   8  -1    1.40    0.64
  16  -8   1    1.69    0.67
 -16  -8  -1   -0.22    0.32
  16  -8   1    0.19    0.61
 -16   8  -1   -0.47    0.65
  16   8   1    0.67    0.74
  16   8   1    0.37    0.51
 -16   8  -1    0.17    0.58
 -18  -8  -1    0.39    0.29
  18  -8   1   -0.04    0.61
  18  -8   1    0.29    0.60
 -18   8  -1   -0.32    0.63
  18   8   1    1.73    0.59
 -18   8  -1    0.27    0.71
  18   8   1   -0.16    0.66
  20  -8   1    0.19    0.63
  20  -8   1    1.18    0.71
  20  -8   1   -0.10    0.63
 -20   8  -1   -0.46    0.66
 -20   8  -1    0.19    0.78
  20   8   1    0.50    0.53
  17  -9  -1    0.24    0.67
 -17  -9   1    0.77    0.36
  17  -9  -1   -0.71    0.63
 -17   9   1    1.15    0.64
 -17   9   1   -0.40    0.75
  17   9  -1    0.08    0.56
  15  -9  -1    0.23    0.68
 -15  -9   1    0.66    0.40
  15  -9  -1    0.08    0.64
 -15   9   1    0.60    0.68
 -15   9   1    1.31    0.65
  15   9  -1    1.05    0.63
  13  -9  -1    3.47    0.80
  13  -9  -1    3.64    0.79
 -13  -9   1    3.88    0.60
 -13   9   1    2.59    0.79
  13   9  -1    4.02    0.79
 -13   9   1    3.41    0.72
  11  -9  -1    0.75    0.53
 -11  -9   1    1.17    0.48
  11  -9  -1    1.33    0.65
  11   9  -1    0.19    0.56
 -11   9   1    1.73    0.58
 -11   9   1    1.80    0.76
  11   9  -1    1.25    0.76
   9  -9  -1    0.40    0.54
  -9  -9   1   -0.92    0.42
   9  -9  -1   -0.67    0.53
  -9   9   1    0.17    0.44
   9   9  -1    1.25    0.64
  -9   9   1    0.14    0.58
   9   9  -1   -0.04    0.58
  -7  -9   1    0.06    0.50
  -7  -9   1    0.80    0.50
   7  -9  -1    0.51    0.63
   7  -9  -1    0.74    0.48
  -7   9   1   -0.64    0.37
  -7   9   1    1.03    0.70
   7   9  -1    0.34    0.67
   7   9  -1    0.31    0.59
  -7   9   1    1.41    0.61
   5  -9  -1    3.54    0.76
   5  -9  -1    3.57    0.64
  -5  -9   1    3.18    0.68
  -5  -9   1    3.51    0.61
  -5  -9   1    4.16    0.69
  -5   9   1    3.82    0.70
   5   9  -1    4.05    0.79
   5   9  -1    3.03    0.77
  -5   9   1    2.24    0.47
  -5   9   1    4.29    0.83
  -5   9   1    5.11    0.77
   3  -9  -1    0.57    0.45
  -3  -9   1    0.48    0.53
  -3  -9   1    0.22    0.51
  -3  -9   1    0.71    0.41
   3  -9  -1    0.27    0.60
  -3   9   1    0.73    0.33
   3   9  -1    0.71    0.64
  -3   9   1    0.43    0.54
  -3   9   1    0.46    0.53
   3   9  -1    1.12    0.60
  -3   9   1    0.69    0.65
  -1  -9   1    0.92    0.58
  -1  -9   1    1.16    0.44
  -1  -9   1    0.57    0.54
   1  -9  -1    0.54    0.92
   1  -9  -1    0.36    0.44
   1  -9  -1    1.36    0.63
   1   9  -1    1.35    0.24
  -1   9   1    0.89    0.52
   1   9  -1    2.52    0.65
  -1   9   1    0.40    0.55
   1   9  -1    1.00    0.23
   1   9  -1    1.28    0.65
  -1   9   1    1.00    0.32
  -1   9   1    0.78    0.56
  -1  -9  -1    3.43    0.68
  -1  -9  -1    3.10    0.69
   1  -9   1    5.26    0.86
  -1  -9  -1    4.94    0.65
   1  -9   1    4.03    0.57
   1   9   1    4.14    0.36
   1   9   1    4.04    0.76
   1   9   1    4.28    0.79
  -1   9  -1    4.36    0.85
   1   9   1    4.79    0.38
  -1   9  -1    4.07    0.43
   3  -9   1    2.55    0.66
  -3  -9  -1    1.32    0.59
  -3  -9  -1    2.26    0.55
   3  -9   1    1.27    0.49
  -3  -9  -1    2.76    0.68
   3   9   1    1.73    0.65
   3   9   1    1.05    0.57
  -3   9  -1    2.67    0.73
  -3   9  -1    1.79    0.41
  -3   9  -1    0.15    0.54
  -5  -9  -1   -0.23    0.48
   5  -9   1    0.12    0.46
   5  -9   1    0.60    0.63
  -5  -9  -1    1.56    0.53
  -5  -9  -1    0.10    0.42
   5   9   1    0.02    0.58
  -5   9  -1    2.02    0.68
   5   9   1    0.78    0.55
  -5   9  -1    0.12    0.51
  -5   9  -1    1.20    0.42
   7  -9   1    2.65    0.62
   7  -9   1    2.00    0.67
  -7  -9  -1    2.79    0.69
  -7  -9  -1    2.09    0.60
   7   9   1    2.53    0.73
   7   9   1    2.82    0.65
  -7   9  -1    3.45    0.81
  -7   9  -1    2.42    0.67
  -7   9  -1    1.83    0.50
  -9  -9  -1    5.41    0.72
   9  -9   1    4.05    0.81
   9  -9   1    4.49    0.75
  -9   9  -1    4.04    0.65
   9   9   1    4.57    0.88
   9   9   1    4.91    0.81
  -9   9  -1    4.95    0.84
  -9   9  -1    3.77    0.84
  11  -9   1   -0.13    0.46
 -11  -9  -1    0.11    0.46
  11  -9   1    0.23    0.69
  11   9   1   -0.33    0.52
  11   9   1    0.12    0.63
 -11   9  -1    0.62    0.67
 -11   9  -1    0.68    0.48
  13  -9   1   -0.66    0.64
  13  -9   1   -0.85    0.45
 -13  -9  -1   -0.08    0.42
 -13   9  -1   -0.53    0.57
  13   9   1    0.57    0.67
  13   9   1   -0.21    0.55
 -13   9  -1    0.45    0.53
  15  -9   1    1.07    0.70
  15  -9   1    0.11    0.62
 -15  -9  -1    0.32    0.40
 -15   9  -1   -0.28    0.63
  15   9   1    0.73    0.58
  15   9   1   -0.03    0.74
 -15   9  -1   -0.46    0.55
 -17  -9  -1    0.45    0.36
  17  -9   1    0.70    0.63
  17  -9   1   -0.07    0.65
  17   9   1   -0.62    0.76
 -17   9  -1   -0.67    0.57
  17   9   1    0.39    0.56
 -17   9  -1    1.09    0.86
 -14 -10   1    0.80    0.46
  14 -10  -1    1.13    0.77
  14 -10  -1    1.63    0.76
 -14  10   1    1.11    0.62
  14  10  -1    1.25    0.71
 -14  10   1    0.30    0.68
  12 -10  -1   -1.32    0.53
 -12 -10   1    0.73    0.49
  12 -10  -1   -0.10    0.59
 -12  10   1    0.10    0.50
 -12  10   1   -0.47    0.68
  12  10  -1    0.48    0.68
 -10 -10   1    0.35    0.50
  10 -10  -1    0.45    0.74
  10 -10  -1    0.86    0.62
 -10  10   1    0.79    0.52
 -10  10   1    0.11    0.72
  10  10  -1    0.23    0.60
 -10  10   1    0.44    0.70
   8 -10  -1   -0.94    0.65
  -8 -10   1    0.08    0.50
   8 -10  -1   -0.27    0.53
  -8  10   1   -0.77    0.55
   8  10  -1   -0.23    0.58
  -8  10   1    0.20    0.44
  -8  10   1   -0.36    0.63
   6 -10  -1   -0.31    0.46
   6 -10  -1   -0.49    0.65
  -6 -10   1   -0.26    0.52
   6  10  -1   -0.27    0.57
  -6  10   1   -0.11    0.37
  -6  10   1    0.51    0.65
  -6  10   1    0.58    0.59
   4 -10  -1    4.54    0.70
  -4 -10   1    3.63    0.58
   4 -10  -1    5.41    0.91
  -4 -10   1    3.51    0.75
  -4  10   1    4.13    0.85
  -4  10   1    4.58    0.56
  -4  10   1    4.32    0.80
   4  10  -1    4.54    0.87
  -2 -10   1    2.93    0.53
   2 -10  -1    0.93    0.66
  -2 -10   1    1.53    0.69
   2 -10  -1    1.51    0.55
  -2  10   1    2.12    0.38
  -2  10   1    2.29    0.74
  -2  10   1    1.79    0.65
   2  10  -1    2.08    0.67
  -2  10   1    1.25    0.66
   0 -10  -1    0.71    0.47
   0 -10   1   -0.16    0.41
   0 -10  -1   -0.08    0.54
   0 -10   1   -0.36    0.55
   0  10   1   -0.75    0.60
   0  10  -1    0.45    0.59
   0  10   1    0.51    0.66
  -2 -10  -1    0.45    0.60
  -2 -10  -1    0.15    0.44
   2 -10   1    0.73    0.61
   2 -10   1    0.39    0.46
  -2  10  -1    0.43    0.29
  -2  10  -1    0.67    0.62
   2  10   1    0.67    0.65
   2  10   1    0.25    0.61
   4 -10   1    3.03    0.80
   4 -10   1    2.09    0.57
  -4 -10  -1    1.22    0.62
  -4  10  -1    0.22    0.64
  -4  10  -1    0.93    0.40
  -4  10  -1    1.18    0.69
   4  10   1    1.47    0.71
   4  10   1    0.52    0.64
  -6 -10  -1    1.21    0.60
   6 -10   1    1.22    0.74
   6 -10   1    1.22    0.54
   6  10   1    2.11    0.72
   6  10   1    2.80    0.80
  -6  10  -1    2.29    0.50
  -6  10  -1    3.20    0.89
  -6  10  -1    1.95    0.74
   8 -10   1    0.00    0.52
   8 -10   1   -0.22    0.69
  -8 -10  -1   -0.74    0.49
   8  10   1    0.38    0.65
  -8  10  -1   -0.10    0.56
  -8  10  -1    0.49    0.68
   8  10   1    0.21    0.73
  -8  10  -1   -0.22    0.44
  10 -10   1    0.93    0.79
 -10 -10  -1    0.44    0.53
  10 -10   1    0.80    0.58
  10  10   1    1.22    0.64
 -10  10  -1    0.20    0.65
  10  10   1    0.17    0.76
 -10  10  -1    0.02    0.48
 -10  10  -1   -0.13    0.75
 -12 -10  -1   -0.56    0.46
  12 -10   1    0.77    0.64
  12 -10   1    0.23    0.72
  12  10   1    0.59    0.65
 -12  10  -1   -0.06    0.64
 -12  10  -1    0.26    0.81
 -12  10  -1    0.33    0.54
  12  10   1    0.83    0.75
 -14 -10  -1   -0.56    0.43
  14 -10   1    0.61    0.75
  14 -10   1   -0.30    0.62
  14  10   1    0.28    0.62
  14  10   1    1.18    0.81
 -14  10  -1    0.13    0.74
 -14  10  -1   -0.27    0.53
 -14  10  -1   -1.36    0.82
  11 -11  -1    0.61    0.64
  11 -11  -1    0.04    0.76
 -11 -11   1    0.07    0.54
 -11  11   1   -1.48    0.77
  11  11  -1    0.18    0.58
 -11  11   1    1.31    0.59
 -11  11   1   -0.82    0.65
  -9 -11   1    0.88    0.62
   9 -11  -1    1.46    0.82
   9 -11  -1   -0.02    0.60
   9  11  -1    0.95    0.71
  -9  11   1    1.25    0.86
  -9  11   1    1.94    0.74
  -9  11   1   -0.10    0.48
   7 -11  -1    0.45    0.59
  -7 -11   1    0.12    0.58
   7 -11  -1    0.56    0.69
  -7  11   1    0.25    0.67
   7  11  -1    0.16    0.65
  -7  11   1   -2.00    0.57
  -5 -11   1    1.23    0.70
   5 -11  -1    1.26    0.60
   5 -11  -1    2.65    0.85
  -5  11   1    1.04    0.81
   5  11  -1    1.64    0.76
  -5  11   1    0.25    0.67
  -3 -11   1    0.07    0.45
   3 -11  -1    1.29    0.57
  -3 -11   1    0.84    0.69
   3 -11  -1    0.10    0.63
  -3  11   1    0.47    0.75
   3  11  -1    0.20    0.64
  -1 -11   1    1.11    0.69
   1 -11  -1    0.32    0.51
  -1 -11   1    0.86    0.49
   1 -11  -1    1.30    0.74
   1  11  -1    1.00    0.76
  -1  11   1    0.86    0.67
   1 -11   1    4.58    0.90
   1 -11   1    2.32    0.60
  -1 -11  -1    3.73    0.65
  -1 -11  -1    3.67    0.83
   1  11   1    2.99    0.86
  -1  11  -1    3.11    0.88
  -3 -11  -1    0.06    0.66
   3 -11   1    0.25    0.65
  -3 -11  -1    0.68    0.51
   3 -11   1    0.72    0.54
   3  11   1    0.25    0.71
   3  11   1    1.38    0.80
  -3  11  -1    0.22    0.71
   5 -11   1    0.25    0.50
   5 -11   1    0.62    0.76
  -5 -11  -1    0.04    0.61
   5  11   1   -0.89    0.65
   5  11   1    0.75    0.64
  -5  11  -1    0.53    0.71
  -5  11  -1   -0.15    0.67
   7 -11   1    0.98    0.57
   7 -11   1    1.48    0.86
  -7 -11  -1    0.92    0.65
  -7  11  -1    0.86    0.71
  -7  11  -1   -0.15    0.72
   7  11   1    0.06    0.58
   7  11   1   -0.09    0.70
   9 -11   1    0.31    0.58
   9 -11   1    0.16    0.69
  -9 -11  -1    1.10    0.61
   9  11   1    1.38    0.70
  -9  11  -1    0.51    0.84
   9  11   1    2.91    0.92
  -9  11  -1    1.56    0.79
  -9  11  -1    0.52    0.56
  28   0  -2    0.97    0.56
 -28   0   2   -0.41    0.63
 -26   0   2    1.29    0.71
 -26   0   2    1.94    0.69
  26   0  -2    1.02    0.72
  26   0  -2    1.40    0.55
  24   0  -2    7.43    0.78
  24   0  -2    7.25    0.95
 -24   0   2   10.47    1.03
 -24   0   2    8.32    1.01
 -22   0   2    7.94    0.87
 -22   0   2    7.93    0.47
  22   0  -2    6.49    0.72
  22   0  -2    7.56    0.93
  22   0  -2    7.23    0.44
 -22   0   2    6.42    0.84
  22   0  -2    7.18    0.47
  20   0  -2    1.66    0.56
 -20   0   2    1.98    0.27
  20   0  -2    2.11    0.28
 -20   0   2    1.73    0.30
  20   0  -2    1.07    0.41
 -20   0   2    2.18    0.55
 -20   0   2    2.45    0.62
  20   0  -2    2.69    0.31
  18   0  -2    9.78    0.71
 -18   0   2    8.95    0.80
  18   0  -2    9.39    0.87
 -18   0   2    9.02    0.86
 -18   0   2   10.71    0.54
  18   0  -2   10.32    0.54
 -18   0   2   11.32    0.56
  18   0  -2   10.42    0.56
  16   0  -2   38.63    1.50
  16   0  -2   38.38    1.35
 -16   0   2   39.06    1.35
 -16   0   2   41.26    1.65
  16   0  -2   38.18    1.68
 -16   0   2   39.54    1.71
 -16   0   2   38.40    1.59
 -16   0   2   38.77    1.35
 -16   0   2   42.27    1.52
  16   0  -2   37.30    1.57
 -14   0   2    1.92    0.45
 -14   0   2    2.24    0.43
 -14   0   2    2.72    0.29
  14   0  -2    2.36    0.47
 -14   0   2    2.45    0.26
  14   0  -2    2.47    0.41
  14   0  -2    2.28    0.27
  14   0  -2    2.24    0.34
  12   0  -2    0.46    0.20
 -12   0   2    0.15    0.32
 -12   0   2    0.09    0.29
  12   0  -2    1.19    0.30
 -12   0   2    0.42    0.17
  12   0  -2    0.67    0.20
 -12   0   2    0.37    0.20
  12   0  -2    0.24    0.37
  12   0  -2    0.10    0.29
 -10   0   2   26.96    1.10
  10   0  -2   25.71    1.07
  10   0  -2   26.53    0.94
 -10   0   2   28.04    0.95
  10   0  -2   26.16    1.11
 -10   0   2   26.12    1.09
 -10   0   2   26.54    0.94
  10   0  -2   26.22    0.95
  10   0  -2   27.69    1.00
  -8   0   2    2.49    0.24
   8   0  -2    2.32    0.27
   8   0  -2    2.14    0.23
  -8   0   2    2.03    0.35
   8   0  -2    2.17    0.32
   8   0  -2    2.07    0.34
   8   0  -2    2.25    0.22
  -8   0   2    2.41    0.23
  -8   0   2    2.10    0.33
  -6   0   2   30.95    1.11
  -6   0   2   30.72    1.02
  -6   0   2   30.60    1.02
  -6   0   2   31.20    1.02
   6   0  -2   30.56    1.03
   6   0  -2   31.47    1.11
   6   0  -2   30.76    1.11
   6   0  -2   31.55    1.01
   6   0  -2   30.85    1.04
  -6   0   2   31.15    1.13
  -6   0   2   31.09    1.03
  -4   0   2   28.58    0.91
  -4   0   2   27.83    0.93
  -4   0   2   28.16    0.97
   4   0  -2   28.40    0.97
  -4   0   2   28.42    0.89
  -2   0   2    0.06    0.08
   2   0  -2    0.01    0.06
  -2   0   2   -0.04    0.06
   0   0  -2   -0.03    0.04
   0   0   2    0.11    0.05
   0   0  -2   -0.01    0.06
   4   0   2   24.40    0.82
   4   0   2   22.60    0.88
   4   0   2   22.53    0.80
  -4   0  -2   23.09    0.84
   4   0   2   22.64    0.85
  -4   0  -2   24.45    0.84
  -4   0  -2   25.18    0.83
  -4   0  -2   24.02    0.90
  -6   0  -2  251.48    7.61
  -6   0  -2  253.67    7.69
   6   0   2  248.69    7.57
   6   0   2  252.69    7.61
  -6   0  -2  250.46    7.67
  -6   0  -2  256.39    7.60
   6   0   2  251.10    7.64
   6   0   2  252.41    7.68
   6   0   2  257.96    7.59
  -6   0  -2  253.55    7.64
   6   0   2  255.21    7.69
  -8   0  -2   90.29    2.90
   8   0   2   90.62    2.83
   8   0   2   92.71    2.88
  -8   0  -2   90.87    2.89
  -8   0  -2   88.27    2.84
  -8   0  -2   90.45    2.84
   8   0   2   90.37    2.96
   8   0   2   88.77    2.80
  -8   0  -2   93.28    2.96
   8   0   2   90.69    2.90
  -8   0  -2   90.41    2.99
  10   0   2   40.84    1.44
  10   0   2   38.54    1.36
 -10   0  -2   42.05    1.40
 -10   0  -2   40.24    1.56
 -10   0  -2   39.88    1.21
  10   0   2   39.29    1.34
 -10   0  -2   37.88    1.44
  10   0   2   40.49    1.55
 -10   0  -2   38.80    1.51
  10   0   2   39.75    1.47
 -10   0  -2   38.97    1.33
 -10   0  -2   40.92    1.46
  12   0   2    6.95    0.45
 -12   0  -2    7.48    0.61
  12   0   2    6.99    0.45
 -12   0  -2    7.17    0.50
  12   0   2    8.62    0.73
 -12   0  -2    7.90    0.64
  12   0   2    7.09    0.55
  12   0   2    7.95    0.62
 -12   0  -2    6.64    0.65
 -12   0  -2    6.55    0.56
  14   0   2   18.63    0.93
  14   0   2   18.58    0.79
 -14   0  -2   19.99    0.87
  14   0   2   18.67    0.87
 -14   0  -2   19.75    0.96
 -14   0  -2   20.30    0.98
  14   0   2   21.64    1.01
 -14   0  -2   18.42    1.12
 -14   0  -2   19.68    1.03
  14   0   2   20.75    1.12
  14   0   2   19.13    0.83
 -16   0  -2   31.78    1.35
  16   0   2   30.76    1.16
 -16   0  -2   30.12    1.30
 -16   0  -2   29.78    1.20
  16   0   2   30.06    1.31
  16   0   2   30.11    1.35
  16   0   2   28.90    1.43
  16   0   2   30.71    1.13
 -16   0  -2   31.55    1.55
 -16   0  -2   29.78    1.49
 -18   0  -2    8.78    0.77
 -18   0  -2    9.44    0.65
  18   0   2   10.02    0.78
  18   0   2    9.33    0.79
  18   0   2   10.40    0.61
 -18   0  -2    9.74    0.95
  18   0   2   10.71    0.95
 -18   0  -2    9.99    0.81
 -20   0  -2    0.30    0.47
  20   0   2    0.95    0.53
  20   0   2    0.68    0.29
  20   0   2    0.43    0.44
 -20   0  -2   -0.29    0.51
  22   0   2    0.80    0.50
 -22   0  -2    0.07    0.52
 -22   0  -2   -0.04    0.59
  24   0   2    0.73    0.52
 -24   0  -2   -0.19    0.60
  26   0   2    2.24    0.66
 -26   0  -2    0.29    0.71
  27  -1  -2    1.02    0.70
 -27  -1   2   -0.30    0.62
  27  -1  -2    0.74    0.52
 -27   1   2    1.31    0.76
  27   1  -2   -0.05    0.51
 -27   1   2    0.19    0.66
  25  -1  -2    0.80    0.47
 -25  -1   2   -0.03    0.56
  25  -1  -2   -0.46    0.61
 -25   1   2    1.45    0.75
  25   1  -2   -0.03    0.49
 -25   1   2   -0.21    0.57
 -23  -1   2    0.17    0.21
  23  -1  -2    0.79    0.62
 -23  -1   2    0.26    0.59
 -23  -1   2    1.07    0.54
  23  -1  -2    0.60    0.43
  23   1  -2    0.37    0.44
 -23   1   2    0.48    0.63
 -23   1   2   -0.48    0.56
 -21  -1   2    4.20    0.74
  21  -1  -2    4.52    0.61
 -21  -1   2    5.21    0.68
  21  -1  -2    5.58    0.78
 -21  -1   2    4.97    0.41
  21   1  -2    4.95    0.76
 -21   1   2    4.79    0.37
 -21   1   2    5.26    0.79
  21   1  -2    4.84    0.63
 -21   1   2    6.12    0.85
  19  -1  -2    1.99    0.36
  19  -1  -2    1.49    0.54
 -19  -1   2    1.74    0.28
  19  -1  -2    1.90    0.44
  19  -1  -2    2.68    0.39
 -19  -1   2    1.91    0.48
 -19  -1   2    1.73    0.50
 -19   1   2    2.32    0.29
 -19   1   2    2.17    0.56
  19   1  -2    1.18    0.50
 -19   1   2    1.30    0.59
  19   1  -2    2.08    0.46
 -17  -1   2    1.00    0.39
 -17  -1   2    0.81    0.38
 -17  -1   2    0.50    0.41
 -17  -1   2    1.66    0.34
  17  -1  -2    0.48    0.20
  17  -1  -2    0.95    0.29
  17  -1  -2    0.86    0.31
  17  -1  -2    1.25    0.37
  17  -1  -2    0.72    0.45
  17  -1  -2    1.45    0.43
 -17  -1   2    0.58    0.21
  17   1  -2    1.27    0.47
  17   1  -2    0.62    0.35
 -17   1   2   -0.59    0.41
 -17   1   2    0.71    0.47
 -17   1   2    1.29    0.25
 -15  -1   2    1.29    0.29
  15  -1  -2    0.76    0.30
  15  -1  -2    0.32    0.25
 -15  -1   2    1.07    0.28
 -15  -1   2    1.02    0.34
 -15  -1   2    0.90    0.36
  15  -1  -2    0.40    0.40
  15  -1  -2    1.17    0.39
 -15  -1   2    1.21    0.37
 -15  -1   2    0.79    0.21
  15  -1  -2    0.76    0.21
  15  -1  -2    0.83    0.28
 -15   1   2    1.40    0.42
 -15   1   2    0.31    0.39
 -15   1   2    0.83    0.22
  15   1  -2    0.85    0.33
 -15   1   2    0.83    0.13
  15   1  -2    0.38    0.37
 -13  -1   2    3.67    0.39
 -13  -1   2    2.91    0.49
 -13  -1   2    3.26    0.32
  13  -1  -2    3.02    0.38
  13  -1  -2    2.91    0.35
  13  -1  -2    3.17    0.37
  13  -1  -2    2.70    0.29
  13  -1  -2    3.09    0.49
  13  -1  -2    3.20    0.43
 -13  -1   2    3.36    0.45
 -13  -1   2    3.32    0.44
 -13  -1   2    2.73    0.43
  13   1  -2    3.33    0.42
 -13   1   2    2.43    0.46
 -13   1   2    3.25    0.21
 -13   1   2    2.72    0.46
 -13   1   2    3.28    0.30
  13   1  -2    2.85    0.45
  11  -1  -2    9.21    0.55
 -11  -1   2    9.38    0.61
 -11  -1   2    8.58    0.47
 -11  -1   2    8.91    0.61
  11  -1  -2    8.68    0.55
  11  -1  -2    9.72    0.67
  11  -1  -2    8.09    0.65
  11  -1  -2    8.23    0.46
 -11  -1   2    8.63    0.52
  11  -1  -2    7.59    0.54
 -11   1   2    8.77    0.49
  11   1  -2    8.89    0.55
 -11   1   2    8.89    0.65
 -11   1   2   10.16    0.73
 -11   1   2    8.88    0.35
  11   1  -2    8.51    0.61
   9  -1  -2    5.99    0.46
   9  -1  -2    5.38    0.41
   9  -1  -2    5.70    0.43
  -9  -1   2    6.22    0.45
   9  -1  -2    6.51    0.38
  -9  -1   2    6.60    0.40
   9  -1  -2    5.20    0.48
  -9  -1   2    6.41    0.47
   9  -1  -2    5.35    0.51
  -9  -1   2    6.62    0.48
  -9   1   2    6.03    0.52
   9   1  -2    6.60    0.46
  -9   1   2    6.02    0.26
  -9   1   2    5.70    0.51
  -9   1   2    6.04    0.40
   9   1  -2    7.03    0.52
  -7  -1   2   -0.04    0.20
  -7  -1   2   -0.14    0.19
   7  -1  -2   -0.11    0.22
  -7  -1   2   -0.02    0.17
   7  -1  -2    0.41    0.29
   7  -1  -2    0.21    0.17
   7  -1  -2    0.40    0.29
   7  -1  -2   -0.10    0.18
  -7  -1   2    0.16    0.18
   7  -1  -2    0.28    0.23
  -7  -1   2    0.12    0.19
  -7   1   2   -0.01    0.25
  -7   1   2    0.29    0.30
  -7   1   2    0.22    0.19
   7   1  -2    0.38    0.22
   7   1  -2    0.24    0.24
  -7   1   2    0.12    0.25
  -5  -1   2   71.52    2.28
   5  -1  -2   72.00    2.33
   5  -1  -2   72.65    2.27
   5  -1  -2   73.99    2.40
   5  -1  -2   72.93    2.30
  -5  -1   2   73.44    2.29
  -5  -1   2   70.62    2.25
  -5  -1   2   73.18    2.25
  -5  -1   2   73.86    2.17
   5   1  -2   71.04    2.29
   5   1  -2   71.33    2.26
  -5   1   2   73.72    2.31
  -5   1   2   72.39    2.33
  -5   1   2   72.47    2.32
  -5   1   2   72.94    2.27
   3  -1  -2   37.43    1.24
  -3  -1   2   38.69    1.16
  -3  -1   2   33.97    1.16
  -3   1   2   37.89    1.25
  -3   1   2   37.08    1.25
  -3   1   2   37.84    1.18
   3   1  -2   37.61    1.23
  -3   1   2   37.83    1.23
  -1  -1  -2   -0.50    0.12
  -1   1  -2    1.36    0.21
  -1   1  -2    1.27    0.19
   1   1   2    1.06    0.19
  -1   1  -2    0.29    0.15
  -3  -1  -2  150.49    4.43
   3  -1   2  152.13    4.55
  -3  -1  -2  158.16    4.50
  -3  -1  -2  144.91    4.52
  -3  -1  -2  145.62    4.54
  -3  -1  -2  151.61    4.47
   3  -1   2  150.70    4.55
   3   1   2  136.49    4.52
   3   1   2  152.14    4.55
  -3   1  -2  148.98    4.55
   3   1   2  151.66    4.47
   3   1   2  149.52    4.54
  -3   1  -2  148.56    4.56
  -3   1  -2  151.75    4.57
  -5  -1  -2  309.75    9.26
   5  -1   2  317.35    9.37
  -5  -1  -2  304.31    9.33
  -5  -1  -2  304.99    9.24
  -5  -1  -2  312.14    9.34
   5  -1   2  310.60    9.35
   5  -1   2  301.29    9.34
  -5  -1  -2  312.19    9.33
  -5  -1  -2  324.03    9.25
   5  -1   2  306.73    9.34
   5   1   2  306.88    9.34
  -5   1  -2  313.25    9.36
   5   1   2  315.38    9.34
  -5   1  -2  318.34    9.37
   5   1   2  307.61    9.35
   5   1   2  304.94    9.32
  -5   1  -2  310.64    9.39
  -5   1  -2  309.67    9.34
   5   1   2  316.62    9.25
   7  -1   2    3.90    0.24
   7  -1   2    3.64    0.39
   7  -1   2    2.94    0.35
   7  -1   2    4.46    0.47
  -7  -1  -2    3.64    0.39
  -7  -1  -2    3.95    0.28
  -7  -1  -2    3.17    0.26
  -7  -1  -2    4.59    0.39
  -7  -1  -2    3.45    0.40
   7  -1   2    4.11    0.41
   7  -1   2    3.43    0.24
  -7   1  -2    3.63    0.37
  -7   1  -2    3.66    0.41
  -7   1  -2    4.15    0.44
   7   1   2    4.48    0.40
  -7   1  -2    3.48    0.44
   7   1   2    4.33    0.41
   7   1   2    4.19    0.37
   7   1   2    3.80    0.28
  -9  -1  -2    2.54    0.38
  -9  -1  -2    3.11    0.39
   9  -1   2    3.38    0.46
  -9  -1  -2    2.92    0.29
  -9  -1  -2    3.60    0.28
   9  -1   2    4.09    0.38
  -9  -1  -2    2.54    0.40
   9  -1   2    3.12    0.21
   9  -1   2    2.88    0.39
   9  -1   2    2.64    0.38
   9   1   2    3.65    0.42
   9   1   2    2.97    0.30
  -9   1  -2    3.15    0.41
   9   1   2    3.43    0.37
  -9   1  -2    2.81    0.42
  -9   1  -2    3.33    0.47
  -9   1  -2    3.23    0.39
 -11  -1  -2   -0.12    0.27
 -11  -1  -2    0.02    0.18
  11  -1   2   -0.05    0.13
  11  -1   2    0.09    0.37
 -11  -1  -2    0.05    0.16
  11  -1   2   -0.25    0.26
  11  -1   2   -0.09    0.28
 -11  -1  -2    0.23    0.33
  11  -1   2    0.21    0.26
 -11  -1  -2    0.42    0.23
 -11  -1  -2    0.45    0.32
 -11   1  -2    0.74    0.37
  11   1   2    0.12    0.23
 -11   1  -2    0.08    0.34
 -11   1  -2    0.24    0.27
 -11   1  -2    0.80    0.41
  11   1   2    0.41    0.26
  11   1   2    0.20    0.34
 -13  -1  -2    5.35    0.45
  13  -1   2    4.93    0.60
  13  -1   2    5.23    0.47
 -13  -1  -2    5.76    0.60
  13  -1   2    4.53    0.51
 -13  -1  -2    4.70    0.32
 -13  -1  -2    5.03    0.37
 -13  -1  -2    4.13    0.53
  13  -1   2    5.11    0.46
  13  -1   2    4.14    0.48
  13  -1   2    4.40    0.28
 -13  -1  -2    4.61    0.49
 -13   1  -2    5.34    0.58
  13   1   2    4.94    0.45
  13   1   2    5.03    0.45
 -13   1  -2    5.19    0.58
  13   1   2    6.70    0.61
 -13   1  -2    5.30    0.49
 -13   1  -2    4.65    0.62
  13   1   2    5.00    0.46
  15  -1   2    0.91    0.47
 -15  -1  -2    0.60    0.23
 -15  -1  -2    0.43    0.33
  15  -1   2    0.37    0.33
 -15  -1  -2    0.80    0.31
  15  -1   2    0.69    0.30
 -15  -1  -2    0.15    0.36
 -15  -1  -2    0.09    0.34
  15  -1   2    0.68    0.36
  15  -1   2    0.75    0.28
 -15  -1  -2    0.33    0.15
  15   1   2    0.47    0.27
 -15   1  -2    0.98    0.33
  15   1   2    0.50    0.29
  15   1   2    0.96    0.21
  15   1   2    1.17    0.39
 -15   1  -2    1.13    0.50
 -15   1  -2    0.22    0.41
  15   1   2    0.86    0.18
 -15   1  -2    0.47    0.38
 -17  -1  -2    2.10    0.56
  17  -1   2    3.10    0.43
  17  -1   2    3.37    0.53
  17  -1   2    2.87    0.59
 -17  -1  -2    3.03    0.35
  17  -1   2    2.64    0.38
  17  -1   2    3.25    0.51
 -17  -1  -2    2.41    0.48
 -17  -1  -2    2.33    0.22
 -17  -1  -2    3.08    0.46
  17   1   2    3.55    0.55
 -17   1  -2    3.87    0.60
  17   1   2    2.72    0.26
 -17   1  -2    3.11    0.45
  17   1   2    2.60    0.39
 -17   1  -2    2.41    0.60
  17   1   2    2.97    0.28
  19  -1   2    2.13    0.60
 -19  -1  -2    1.87    0.31
 -19  -1  -2    1.54    0.17
 -19  -1  -2    3.06    0.50
  19  -1   2    1.60    0.35
  19  -1   2    1.65    0.49
 -19  -1  -2    2.09    0.59
 -19   1  -2    1.95    0.66
 -19   1  -2    1.76    0.57
  19   1   2    1.93    0.52
  19   1   2    2.50    0.25
  19   1   2    2.27    0.25
  19   1   2    2.31    0.40
  21  -1   2   -0.08    0.26
  21  -1   2   -0.20    0.51
  21  -1   2   -0.45    0.45
 -21  -1  -2    0.15    0.42
 -21  -1  -2   -0.19    0.52
 -21   1  -2    0.69    0.65
  21   1   2    0.02    0.14
  21   1   2   -0.08    0.40
 -21   1  -2   -0.91    0.48
  21   1   2    0.53    0.17
  23  -1   2    0.90    0.50
  23  -1   2    0.49    0.61
 -23  -1  -2    0.88    0.64
  23   1   2    0.58    0.50
 -23   1  -2    1.23    0.64
 -23   1  -2    0.01    0.57
 -25  -1  -2   -0.78    0.63
  25  -1   2   -0.20    0.50
  25   1   2    0.84    0.57
 -25   1  -2    2.27    0.73
 -25   1  -2    0.81    0.74
  27  -1   2    0.69    0.58
 -27  -1  -2   -0.16    0.61
 -27   1  -2   -0.63    0.72
  27   1   2    0.38    0.59
  28  -2  -2    0.35    0.76
  28  -2  -2   -0.30    0.50
 -28  -2   2    0.09    0.62
 -28   2   2    0.00    0.77
 -28   2   2   -0.67    0.71
  28   2  -2    1.17    0.59
 -26  -2   2    0.23    0.56
  26  -2  -2   -0.27    0.40
  26  -2  -2   -0.59    0.58
 -26   2   2   -0.63    0.72
 -26   2   2    0.39    0.65
  26   2  -2    0.41    0.52
 -24  -2   2   -0.46    0.22
 -24  -2   2   -0.57    0.48
  24  -2  -2    0.12    0.58
  24  -2  -2   -0.67    0.43
 -24   2   2    0.63    0.68
 -24   2   2    0.00    0.62
  24   2  -2    0.86    0.50
  22  -2  -2    0.64    0.41
 -22  -2   2    0.56    0.48
 -22  -2   2    0.27    0.38
  22  -2  -2    0.26    0.60
 -22  -2   2   -0.22    0.23
  22  -2  -2   -0.34    0.31
  22   2  -2    0.25    0.44
 -22   2   2    0.22    0.57
 -22   2   2    0.13    0.58
 -20  -2   2    3.75    0.41
 -20  -2   2    4.02    0.64
  20  -2  -2    4.46    0.52
  20  -2  -2    5.66    0.83
 -20  -2   2    3.50    0.54
  20  -2  -2    4.94    0.38
  20  -2  -2    3.75    0.56
  20   2  -2    5.08    0.66
 -20   2   2    3.44    0.73
 -20   2   2    3.86    0.70
  18  -2  -2    1.97    0.51
  18  -2  -2    1.36    0.59
 -18  -2   2    2.11    0.33
 -18  -2   2    1.94    0.48
  18  -2  -2    1.51    0.41
  18  -2  -2    1.94    0.28
 -18  -2   2    1.06    0.49
  18  -2  -2    2.28    0.42
 -18  -2   2    1.89    0.41
  18   2  -2    1.84    0.44
 -18   2   2    0.97    0.58
 -18   2   2    2.25    0.61
 -16  -2   2   -0.15    0.29
  16  -2  -2   -0.74    0.41
 -16  -2   2   -0.02    0.30
  16  -2  -2    0.16    0.20
 -16  -2   2    0.25    0.25
  16  -2  -2    0.02    0.29
 -16  -2   2    0.15    0.27
 -16  -2   2    0.00    0.20
  16  -2  -2    0.05    0.33
  16  -2  -2    0.97    0.34
 -16  -2   2    0.19    0.25
  16  -2  -2    0.16    0.28
 -16   2   2    0.06    0.45
  16   2  -2    0.49    0.35
  14  -2  -2   13.38    0.63
  14  -2  -2   12.68    0.88
  14  -2  -2   12.93    0.75
  14  -2  -2   13.21    0.76
  14  -2  -2   15.26    0.91
 -14  -2   2   13.23    0.79
 -14  -2   2   14.66    0.69
 -14  -2   2   12.26    0.75
  14  -2  -2   12.85    0.77
 -14  -2   2   13.84    0.71
 -14  -2   2   13.30    0.72
 -14  -2   2   14.33    0.75
 -14   2   2   13.98    0.67
  14   2  -2   12.33    0.75
 -14   2   2   14.98    0.91
 -14   2   2   13.53    0.95
 -12  -2   2    4.64    0.44
 -12  -2   2    6.57    0.50
 -12  -2   2    5.63    0.50
 -12  -2   2    5.82    0.49
 -12  -2   2    5.79    0.44
  12  -2  -2    6.80    0.61
  12  -2  -2    6.23    0.54
  12  -2  -2    6.04    0.52
 -12  -2   2    5.72    0.48
  12  -2  -2    5.83    0.49
  12  -2  -2    5.81    0.64
 -12  -2   2    5.28    0.45
  12  -2  -2    5.77    0.42
 -12   2   2    5.92    0.64
 -12   2   2    6.61    0.62
  12   2  -2    5.79    0.51
 -12   2   2    5.66    0.43
  10  -2  -2   12.69    0.74
 -10  -2   2   11.78    0.65
 -10  -2   2   11.56    0.62
 -10  -2   2   12.40    0.63
  10  -2  -2   10.71    0.64
  10  -2  -2   12.01    0.70
 -10  -2   2   11.95    0.64
 -10  -2   2   11.76    0.60
  10  -2  -2   11.93    0.59
 -10  -2   2   12.05    0.60
  10  -2  -2   13.05    0.82
  10  -2  -2   11.90    0.69
 -10   2   2   11.58    0.61
 -10   2   2   12.12    0.78
 -10   2   2   12.09    0.74
  10   2  -2   12.58    0.67
  10   2  -2   11.64    0.71
  -8  -2   2   20.33    0.89
   8  -2  -2   22.47    0.94
   8  -2  -2   20.75    0.92
   8  -2  -2   20.75    0.83
  -8  -2   2   21.37    0.88
   8  -2  -2   19.65    0.93
  -8  -2   2   19.73    0.81
  -8  -2   2   21.68    0.93
   8  -2  -2   20.50    0.95
  -8  -2   2   20.13    0.82
  -8   2   2   21.16    0.68
  -8   2   2   21.19    0.85
  -8   2   2   20.80    0.93
   8   2  -2   21.63    0.89
  -8   2   2   21.67    1.00
   8   2  -2   21.00    0.93
   6  -2  -2   23.44    1.00
   6  -2  -2   25.51    1.02
  -6  -2   2   25.42    1.02
  -6  -2   2   26.53    0.84
   6  -2  -2   24.78    1.02
   6  -2  -2   27.36    0.97
  -6  -2   2   25.55    0.94
   6  -2  -2   24.58    1.02
  -6  -2   2   25.23    0.98
  -6   2   2   25.82    1.02
  -6   2   2   25.86    0.86
  -6   2   2   24.29    1.04
  -6   2   2   24.63    1.04
   6   2  -2   24.94    1.00
   6   2  -2   26.49    1.04
  -4  -2   2    0.04    0.17
   4  -2  -2    0.01    0.23
   4  -2  -2    0.16    0.24
   4  -2  -2    0.31    0.23
   4  -2  -2    0.05    0.29
  -4  -2   2    0.10    0.26
   4  -2  -2    0.13    0.16
  -4  -2   2    0.27    0.24
   4   2  -2    0.40    0.24
  -4   2   2    0.22    0.26
   4   2  -2    0.42    0.30
  -4   2   2    0.17    0.27
  -4   2   2   -0.10    0.19
  -2  -2   2   23.89    0.93
   2  -2  -2   24.06    0.90
  -2  -2   2   24.62    0.92
  -2  -2   2   24.86    0.75
   2  -2  -2   23.06    0.93
  -2  -2   2   25.65    0.89
   2  -2  -2   22.83    0.87
   2   2  -2   25.11    0.93
  -2   2   2   23.77    0.90
   2   2  -2   25.13    0.94
  -2   2   2   24.58    0.96
  -2   2   2   23.46    0.89
   2   2  -2   24.43    0.93
   0  -2   2   70.52    2.22
   0  -2   2   68.78    2.23
   0  -2  -2   66.02    2.21
   0  -2   2   58.02    2.20
   0  -2   2   69.82    2.13
   0  -2  -2   71.63    2.17
   0  -2   2   75.82    2.15
   0   2  -2   63.75    2.25
   0   2   2   69.08    2.22
   0   2   2   72.69    2.23
   0   2  -2   71.67    2.14
   0   2  -2   69.35    2.22
   0   2   2   71.56    2.17
   0   2  -2   72.57    2.24
  -2  -2  -2    6.47    0.49
   2  -2   2    5.44    0.44
  -2  -2  -2    6.97    0.41
   2  -2   2    7.12    0.39
   2  -2   2    6.74    0.47
  -2  -2  -2    7.30    0.36
   2  -2   2    6.69    0.41
  -2  -2  -2    6.75    0.32
   2   2   2    6.68    0.43
  -2   2  -2    6.24    0.38
   2   2   2    6.65    0.49
  -2   2  -2    6.54    0.49
  -2   2  -2    6.42    0.46
   2   2   2    6.54    0.32
   2   2   2    6.51    0.42
  -2   2  -2    6.64    0.44
   2   2   2    6.68    0.35
   4  -2   2   69.87    2.33
  -4  -2  -2   70.26    2.29
   4  -2   2   73.39    2.30
  -4  -2  -2   70.31    2.22
  -4  -2  -2   71.68    2.23
   4  -2   2   70.05    2.34
  -4  -2  -2   72.08    2.23
  -4  -2  -2   69.65    2.31
   4   2   2   71.70    2.23
   4   2   2   70.57    2.23
   4   2   2   72.65    2.33
  -4   2  -2   71.30    2.33
   4   2   2   70.31    2.24
  -4   2  -2   70.36    2.35
  -4   2  -2   71.06    2.33
  -4   2  -2   72.00    2.29
   6  -2   2    4.39    0.44
  -6  -2  -2    5.55    0.47
  -6  -2  -2    4.92    0.42
  -6  -2  -2    5.09    0.34
  -6  -2  -2    5.25    0.38
   6  -2   2    5.82    0.47
  -6  -2  -2    4.37    0.28
   6  -2   2    6.10    0.50
  -6   2  -2    3.84    0.46
  -6   2  -2    4.46    0.43
   6   2   2    5.31    0.38
   6   2   2    4.00    0.44
   6   2   2    4.60    0.37
  -6   2  -2    4.87    0.51
   6   2   2    6.89    0.53
  -6   2  -2    4.50    0.42
  -8  -2  -2   32.21    1.11
  -8  -2  -2   32.95    1.27
  -8  -2  -2   32.99    1.27
   8  -2   2   33.88    1.33
   8  -2   2   33.52    1.34
  -8  -2  -2   33.28    1.10
  -8  -2  -2   34.95    1.24
   8  -2   2   32.54    1.30
   8  -2   2   33.68    1.29
   8  -2   2   32.16    1.12
  -8  -2  -2   33.90    1.27
   8   2   2   32.79    1.16
  -8   2  -2   32.95    1.38
  -8   2  -2   32.36    1.32
   8   2   2   33.02    1.24
   8   2   2   34.15    1.28
  -8   2  -2   31.89    1.29
  -8   2  -2   32.38    1.30
   8   2   2   32.29    1.26
 -10  -2  -2    2.29    0.38
  10  -2   2    2.32    0.46
 -10  -2  -2    1.80    0.38
  10  -2   2    2.12    0.38
  10  -2   2    2.65    0.41
 -10  -2  -2    2.10    0.34
 -10  -2  -2    2.43    0.38
  10  -2   2    2.51    0.39
  10  -2   2    2.18    0.22
 -10  -2  -2    2.61    0.23
 -10  -2  -2    2.27    0.27
 -10   2  -2    2.47    0.40
  10   2   2    2.32    0.42
 -10   2  -2    2.02    0.44
 -10   2  -2    1.91    0.40
 -10   2  -2    2.63    0.52
  10   2   2    2.76    0.21
  10   2   2    1.79    0.39
 -12  -2  -2   16.27    0.88
  12  -2   2   16.28    0.88
 -12  -2  -2   17.65    0.75
 -12  -2  -2   16.85    0.85
 -12  -2  -2   17.68    0.67
  12  -2   2   19.06    0.99
  12  -2   2   17.84    0.64
  12  -2   2   17.84    0.91
  12  -2   2   16.77    0.90
  12  -2   2   16.34    0.91
 -12  -2  -2   16.57    0.91
 -12  -2  -2   16.37    0.83
  12   2   2   15.53    0.85
  12   2   2   19.05    0.94
  12   2   2   17.15    0.60
 -12   2  -2   15.99    1.05
 -12   2  -2   17.52    0.90
 -12   2  -2   19.10    1.03
 -12   2  -2   17.51    0.94
  14  -2   2    9.84    0.72
 -14  -2  -2   10.21    0.70
  14  -2   2    8.60    0.70
 -14  -2  -2    8.57    0.44
 -14  -2  -2    8.64    0.56
 -14  -2  -2   10.12    0.75
 -14  -2  -2    8.35    0.71
  14  -2   2    9.50    0.70
  14  -2   2    9.40    0.39
  14  -2   2   10.03    0.70
 -14  -2  -2   10.00    0.52
  14  -2   2    8.32    0.81
  14   2   2    9.14    0.68
 -14   2  -2    9.37    0.72
 -14   2  -2    8.78    0.75
 -14   2  -2    9.39    0.86
 -14   2  -2    8.18    0.73
  14   2   2   10.14    0.79
  16  -2   2    0.72    0.46
 -16  -2  -2    0.43    0.38
  16  -2   2    0.28    0.32
 -16  -2  -2    0.20    0.34
 -16  -2  -2    0.56    0.22
  16  -2   2    1.18    0.37
  16  -2   2    0.38    0.34
  16  -2   2    0.82    0.38
 -16  -2  -2    0.40    0.38
 -16  -2  -2    0.30    0.17
 -16  -2  -2    0.85    0.28
 -16   2  -2    1.16    0.51
 -16   2  -2    1.14    0.53
  16   2   2    0.71    0.41
  16   2   2    0.76    0.37
 -16   2  -2    0.85    0.38
 -18  -2  -2    8.07    0.81
 -18  -2  -2    9.82    0.53
 -18  -2  -2    8.18    0.65
  18  -2   2    9.80    0.83
 -18  -2  -2    9.69    0.49
  18  -2   2    8.30    0.90
  18  -2   2    9.80    0.73
  18   2   2    9.94    0.75
 -18   2  -2    9.35    0.91
 -18   2  -2    9.50    1.01
  18   2   2   10.96    0.88
 -20  -2  -2    1.99    0.27
  20  -2   2    2.18    0.43
  20  -2   2    1.59    0.61
  20  -2   2    2.57    0.57
 -20  -2  -2    1.82    0.42
 -20  -2  -2    1.60    0.57
  20   2   2    2.13    0.48
 -20   2  -2    1.64    0.67
  20   2   2    2.24    0.58
 -20   2  -2    1.77    0.65
  22  -2   2    0.07    0.62
 -22  -2  -2   -0.33    0.17
 -22  -2  -2    0.12    0.40
  22  -2   2   -0.81    0.41
 -22  -2  -2   -0.09    0.50
  22   2   2    0.23    0.52
 -22   2  -2    0.58    0.58
 -22   2  -2    1.57    0.72
  24  -2   2    1.04    0.56
  24  -2   2    0.23    0.62
 -24  -2  -2   -0.07    0.55
  24   2   2   -0.59    0.52
 -24   2  -2   -0.70    0.56
 -24   2  -2    0.06    0.60
  26  -2   2   -0.55    0.58
 -26  -2  -2    0.06    0.61
  26  -2   2    0.37    0.72
 -26   2  -2    0.30    0.78
  26   2   2   -0.52    0.55
 -26   2  -2   -0.38    0.68
  27  -3  -2    2.04    0.84
  27  -3  -2    0.04    0.54
 -27   3   2    0.23    0.79
 -27   3   2    0.75    0.83
  25  -3  -2    0.13    0.63
  25  -3  -2    0.53    0.47
 -25   3   2    1.68    0.81
 -25   3   2   -0.23    0.71
  23  -3  -2    2.06    0.69
 -23  -3   2    0.84    0.51
 -23  -3   2    0.05    0.28
  23  -3  -2    0.70    0.46
 -23   3   2   -1.00    0.56
 -23   3   2    0.53    0.66
 -21  -3   2   -0.17    0.25
 -21  -3   2    0.54    0.38
  21  -3  -2    0.20    0.37
  21  -3  -2    0.18    0.22
  21  -3  -2   -0.36    0.50
  21  -3  -2   -0.55    0.36
 -21  -3   2    0.36    0.34
 -21   3   2    0.47    0.58
 -21   3   2    0.87    0.59
  19  -3  -2    1.45    0.59
 -19  -3   2    1.81    0.45
 -19  -3   2    2.24    0.41
 -19  -3   2    2.68    0.40
  19  -3  -2    3.22    0.52
  19  -3  -2    1.90    0.32
  19  -3  -2    2.90    0.52
 -19   3   2    2.34    0.69
 -19   3   2    2.63    0.66
 -17  -3   2   -0.06    0.23
 -17  -3   2    0.27    0.27
  17  -3  -2   -0.01    0.33
  17  -3  -2   -0.23    0.20
  17  -3  -2   -0.35    0.41
 -17  -3   2    0.14    0.29
  17  -3  -2   -0.18    0.32
 -17  -3   2   -0.09    0.29
 -17  -3   2    0.01    0.28
 -17   3   2   -0.48    0.43
 -17   3   2   -0.07    0.48
 -15  -3   2    0.31    0.28
 -15  -3   2    0.24    0.26
  15  -3  -2    1.06    0.42
  15  -3  -2    1.21    0.36
 -15  -3   2    0.13    0.23
 -15  -3   2    0.64    0.29
  15  -3  -2    0.55    0.35
  15  -3  -2    1.29    0.40
 -15  -3   2    0.36    0.31
 -15  -3   2    1.05    0.28
  15  -3  -2   -0.03    0.40
  15  -3  -2    0.75    0.26
 -15  -3   2    0.51    0.28
 -15   3   2    0.53    0.45
  13  -3  -2    1.03    0.39
 -13  -3   2    2.06    0.37
  13  -3  -2    1.55    0.47
 -13  -3   2    1.98    0.39
  13  -3  -2    1.85    0.40
  13  -3  -2    1.60    0.43
  13  -3  -2    1.50    0.37
 -13  -3   2    2.10    0.34
 -13  -3   2    1.59    0.30
  13  -3  -2    1.44    0.29
 -13  -3   2    1.90    0.33
 -13  -3   2    1.44    0.31
  13   3  -2    1.37    0.43
 -13   3   2    1.43    0.47
 -13   3   2    1.54    0.44
  13   3  -2    0.82    0.34
  11  -3  -2    3.86    0.51
  11  -3  -2    4.19    0.41
 -11  -3   2    3.57    0.38
  11  -3  -2    2.62    0.51
 -11  -3   2    4.06    0.45
 -11  -3   2    3.63    0.41
 -11  -3   2    4.13    0.50
  11  -3  -2    3.75    0.49
  11  -3  -2    4.29    0.52
  11   3  -2    3.31    0.48
  11   3  -2    3.76    0.44
 -11   3   2    3.33    0.50
 -11   3   2    4.65    0.62
  -9  -3   2    0.25    0.29
  -9  -3   2    0.03    0.15
  -9  -3   2    0.16    0.25
  -9  -3   2    0.23    0.22
  -9  -3   2    0.12    0.15
  -9  -3   2    0.05    0.31
   9  -3  -2    0.09    0.35
   9  -3  -2    0.66    0.27
   9  -3  -2    0.26    0.34
   9  -3  -2    0.43    0.34
   9  -3  -2   -0.12    0.37
   9   3  -2    0.03    0.34
  -9   3   2    0.14    0.16
   9   3  -2    0.00    0.31
  -9   3   2   -0.03    0.34
  -9   3   2   -0.17    0.31
   7  -3  -2    1.25    0.38
   7  -3  -2    1.18    0.35
  -7  -3   2    1.73    0.35
  -7  -3   2    0.99    0.37
   7  -3  -2    1.50    0.35
   7  -3  -2    1.46    0.22
  -7  -3   2    1.16    0.21
   7  -3  -2    1.40    0.32
  -7  -3   2    1.19    0.20
  -7  -3   2    1.18    0.22
   7  -3  -2    1.02    0.36
   7   3  -2    1.27    0.41
   7   3  -2    1.25    0.34
  -7   3   2    1.09    0.36
  -7   3   2    0.94    0.22
  -7   3   2    1.66    0.41
  -7   3   2    0.89    0.34
   5  -3  -2    2.81    0.42
  -5  -3   2    3.59    0.18
   5  -3  -2    4.19    0.33
  -5  -3   2    3.78    0.43
  -5  -3   2    3.02    0.31
  -5  -3   2    3.82    0.44
   5  -3  -2    2.92    0.40
   5  -3  -2    4.08    0.47
  -5  -3   2    3.32    0.31
   5  -3  -2    3.43    0.38
  -5   3   2    3.64    0.34
   5   3  -2    3.65    0.41
   5   3  -2    3.25    0.44
  -5   3   2    2.42    0.41
  -5   3   2    4.02    0.45
   3  -3  -2  149.99    4.57
  -3  -3   2  150.67    4.64
   3  -3  -2  141.85    4.63
  -3  -3   2  148.95    4.58
  -3  -3   2  147.32    4.61
   3  -3  -2  150.36    4.61
  -3  -3   2  148.12    4.57
  -3   3   2  152.23    4.58
   3   3  -2  151.43    4.63
  -3   3   2  149.96    4.62
  -3   3   2  138.93    4.64
   3   3  -2  149.15    4.65
   1  -3  -2    7.79    0.57
  -1  -3   2    9.39    0.58
  -1  -3   2    9.44    0.63
  -1  -3   2    8.33    0.58
   1  -3  -2    9.38    0.51
   1  -3  -2    9.24    0.58
  -1  -3   2    8.58    0.56
   1   3  -2    9.35    0.39
   1   3  -2    9.05    0.64
   1   3  -2    9.12    0.61
  -1   3   2    9.95    0.55
  -1   3   2   10.02    0.65
   1   3  -2    8.48    0.55
  -1   3   2    8.61    0.57
  -1  -3  -2    4.01    0.34
   1  -3   2    4.03    0.39
   1  -3   2    4.17    0.44
  -1  -3  -2    4.33    0.44
  -1  -3  -2    4.05    0.40
   1  -3   2    4.65    0.35
   1  -3   2    4.07    0.44
  -1   3  -2    4.54    0.45
   1   3   2    3.65    0.43
   1   3   2    4.12    0.31
  -1   3  -2    4.01    0.32
   1   3   2    4.37    0.34
   1   3   2    3.78    0.39
  -1   3  -2    3.91    0.39
  -1   3  -2    3.64    0.42
  -3  -3  -2    0.30    0.18
   3  -3   2    0.24    0.30
  -3  -3  -2    0.34    0.30
   3  -3   2    0.03    0.25
   3  -3   2    0.38    0.23
  -3  -3  -2    0.69    0.27
  -3  -3  -2    0.65    0.17
   3  -3   2    0.11    0.33
  -3   3  -2    0.49    0.26
  -3   3  -2    0.12    0.32
   3   3   2    0.34    0.25
  -3   3  -2    0.88    0.26
   3   3   2   -0.17    0.31
   3   3   2    0.03    0.29
   3   3   2    0.41    0.17
  -3   3  -2    0.45    0.29
  -5  -3  -2    0.40    0.23
  -5  -3  -2    0.01    0.15
   5  -3   2   -0.39    0.28
   5  -3   2    0.16    0.20
  -5  -3  -2   -0.38    0.29
  -5  -3  -2   -0.12    0.23
   5  -3   2    0.06    0.32
  -5  -3  -2    0.18    0.16
  -5  -3  -2    0.41    0.30
   5  -3   2    0.52    0.34
  -5   3  -2    0.19    0.25
   5   3   2    0.33    0.21
  -5   3  -2    0.32    0.33
  -5   3  -2    0.18    0.29
  -5   3  -2    0.64    0.33
   5   3   2   -0.70    0.24
   5   3   2    0.17    0.31
   5   3   2    0.22    0.19
  -7  -3  -2    4.01    0.46
  -7  -3  -2    3.79    0.33
  -7  -3  -2    4.16    0.33
   7  -3   2    4.66    0.54
   7  -3   2    4.02    0.47
  -7  -3  -2    3.83    0.46
   7  -3   2    4.64    0.53
  -7  -3  -2    4.98    0.41
   7  -3   2    4.27    0.31
  -7   3  -2    3.79    0.50
   7   3   2    4.80    0.51
  -7   3  -2    3.06    0.49
   7   3   2    4.15    0.35
   7   3   2    4.63    0.41
  -7   3  -2    4.63    0.48
  -7   3  -2    3.28    0.50
   9  -3   2   11.22    0.79
  -9  -3  -2   12.81    0.79
  -9  -3  -2   12.21    0.64
  -9  -3  -2   11.42    0.72
   9  -3   2   12.15    0.50
  -9  -3  -2   12.79    0.54
   9  -3   2   12.22    0.82
   9  -3   2   13.62    0.63
  -9  -3  -2   14.22    0.73
   9  -3   2   11.33    0.79
  -9  -3  -2   12.34    0.56
   9  -3   2   12.50    0.79
  -9   3  -2   12.67    0.83
   9   3   2   12.10    0.65
   9   3   2   13.28    0.66
   9   3   2   13.05    0.82
  -9   3  -2   12.66    0.83
  -9   3  -2   13.27    0.76
  -9   3  -2   12.19    0.80
  11  -3   2   18.17    0.98
  11  -3   2   17.25    0.75
 -11  -3  -2   18.30    0.68
  11  -3   2   17.59    0.92
 -11  -3  -2   17.86    0.88
 -11  -3  -2   17.84    0.88
  11  -3   2   18.86    0.97
 -11  -3  -2   17.37    0.83
  11  -3   2   18.02    0.95
 -11  -3  -2   17.55    0.72
  11  -3   2   17.09    0.90
 -11  -3  -2   18.66    0.95
 -11   3  -2   17.34    0.94
  11   3   2   16.80    0.79
 -11   3  -2   16.51    0.95
 -11   3  -2   17.69    1.03
  11   3   2   15.83    0.90
  11   3   2   17.90    0.63
 -11   3  -2   20.03    1.09
  11   3   2   17.30    0.92
  13  -3   2    1.08    0.46
  13  -3   2    1.49    0.25
  13  -3   2    1.55    0.41
 -13  -3  -2    1.89    0.39
 -13  -3  -2    1.48    0.27
  13  -3   2    1.91    0.42
 -13  -3  -2    1.84    0.34
  13  -3   2    2.14    0.46
 -13  -3  -2    1.40    0.36
 -13  -3  -2    1.26    0.19
 -13  -3  -2    1.33    0.40
  13  -3   2    1.74    0.44
  13   3   2    1.79    0.45
  13   3   2    2.20    0.46
 -13   3  -2    1.29    0.40
 -13   3  -2    2.17    0.46
 -13   3  -2    1.43    0.49
 -13   3  -2    1.55    0.48
 -15  -3  -2    0.18    0.13
  15  -3   2    0.54    0.19
  15  -3   2    0.83    0.43
 -15  -3  -2    0.31    0.33
 -15  -3  -2    0.14    0.34
 -15  -3  -2    0.18    0.29
  15  -3   2    0.55    0.40
 -15  -3  -2    0.29    0.34
  15  -3   2   -0.32    0.39
  15  -3   2    0.36    0.37
 -15  -3  -2    0.09    0.23
  15   3   2    0.24    0.41
  15   3   2    0.08    0.37
 -15   3  -2    0.16    0.51
 -15   3  -2    0.02    0.46
  17  -3   2    3.36    0.28
 -17  -3  -2    3.50    0.39
  17  -3   2    3.80    0.56
 -17  -3  -2    3.57    0.41
 -17  -3  -2    3.60    0.53
 -17  -3  -2    3.36    0.23
  17  -3   2    2.44    0.52
  17  -3   2    2.22    0.60
  17   3   2    4.77    0.68
  17   3   2    3.72    0.56
 -17   3  -2    3.77    0.67
 -17   3  -2    2.89    0.67
  19  -3   2    0.27    0.17
 -19  -3  -2    0.11    0.29
  19  -3   2    0.36    0.41
 -19  -3  -2    1.08    0.42
  19  -3   2    0.67    0.55
  19  -3   2    0.13    0.44
 -19  -3  -2    0.68    0.28
 -19   3  -2   -0.15    0.56
 -19   3  -2   -0.55    0.55
  19   3   2    0.64    0.50
  19   3   2    0.30    0.43
  21  -3   2    6.78    0.92
 -21  -3  -2    4.84    0.46
  21  -3   2    6.00    0.75
  21  -3   2    5.16    0.64
 -21  -3  -2    4.29    0.65
 -21  -3  -2    5.47    0.56
  21   3   2    6.89    0.84
  21   3   2    6.09    0.71
 -21   3  -2    4.71    0.82
 -21   3  -2    5.33    0.93
  23  -3   2   -0.55    0.49
 -23  -3  -2    1.26    0.54
  23  -3   2   -0.46    0.58
 -23  -3  -2    0.74    0.39
 -23   3  -2   -0.25    0.64
 -23   3  -2   -0.44    0.67
  23   3   2    0.63    0.56
  25  -3   2   -0.12    0.52
  25  -3   2   -0.22    0.70
 -25  -3  -2   -0.15    0.51
 -25   3  -2   -1.51    0.57
 -25   3  -2   -1.35    0.58
  25   3   2    0.03    0.57
  26  -4  -2   -0.32    0.47
  26  -4  -2   -0.82    0.63
 -26   4   2    0.35    0.77
 -26   4   2    0.34    0.80
 -24  -4   2    0.54    0.34
  24  -4  -2    1.42    0.75
 -24  -4   2    0.02    0.45
  24  -4  -2    0.65    0.49
 -24   4   2    0.31    0.66
 -24   4   2    0.05    0.68
 -22  -4   2    1.32    0.38
 -22  -4   2    1.75    0.42
  22  -4  -2    2.24    0.56
  22  -4  -2    2.31    0.57
  22  -4  -2    1.86    0.72
 -22   4   2    2.62    0.83
 -22   4   2    2.37    0.72
  20  -4  -2    0.62    0.45
  20  -4  -2    0.14    0.54
  20  -4  -2    1.07    0.45
  20  -4  -2    1.13    0.32
 -20  -4   2    0.85    0.37
 -20  -4   2    0.20    0.32
 -20  -4   2    0.46    0.32
 -20   4   2    0.46    0.63
 -20   4   2    0.91    0.65
  18  -4  -2    1.77    0.47
  18  -4  -2    2.33    0.61
  18  -4  -2    1.79    0.35
 -18  -4   2    1.67    0.40
 -18  -4   2    1.41    0.37
  18  -4  -2    1.59    0.50
 -18  -4   2    2.60    0.43
 -18   4   2    2.03    0.71
 -18   4   2    2.23    0.70
  16  -4  -2    7.75    0.87
 -16  -4   2    7.21    0.66
 -16  -4   2    7.13    0.70
  16  -4  -2    8.12    0.59
 -16  -4   2    5.69    0.54
 -16  -4   2    8.61    0.70
  16  -4  -2    6.05    0.63
 -16  -4   2    6.91    0.58
  16  -4  -2    6.17    0.69
 -16   4   2    7.18    0.83
 -14  -4   2    0.84    0.34
  14  -4  -2    1.39    0.53
 -14  -4   2    1.56    0.29
 -14  -4   2    1.65    0.33
 -14  -4   2    1.47    0.34
 -14  -4   2    2.19    0.47
  14  -4  -2    2.02    0.50
  14  -4  -2    1.17    0.34
  14   4  -2    1.73    0.52
  14   4  -2    2.30    0.44
 -14   4   2    1.73    0.55
  12  -4  -2   20.25    1.12
  12  -4  -2   22.16    0.98
  12  -4  -2   22.02    1.09
 -12  -4   2   20.72    0.75
 -12  -4   2   22.41    0.90
 -12  -4   2   23.41    1.13
 -12  -4   2   23.05    1.04
  12  -4  -2   20.04    1.12
 -12  -4   2   20.19    0.98
 -12  -4   2   20.77    0.75
  12  -4  -2   22.16    1.14
  12   4  -2   21.18    1.11
  12   4  -2   23.28    1.06
 -12   4   2   22.78    1.26
 -12   4   2   21.31    1.13
  10  -4  -2    0.90    0.31
 -10  -4   2    1.36    0.23
  10  -4  -2    1.14    0.43
  10  -4  -2    0.94    0.22
 -10  -4   2    1.21    0.22
 -10  -4   2    1.30    0.37
 -10  -4   2    0.97    0.38
  10  -4  -2    0.99    0.39
  10  -4  -2    1.44    0.45
 -10  -4   2    0.37    0.28
 -10  -4   2    0.93    0.22
  10  -4  -2    0.89    0.41
  10   4  -2    1.03    0.45
 -10   4   2    0.79    0.22
 -10   4   2    0.96    0.44
 -10   4   2    0.82    0.40
  10   4  -2    0.29    0.34
   8  -4  -2    1.05    0.39
   8  -4  -2    0.27    0.37
  -8  -4   2    0.37    0.24
   8  -4  -2    1.06    0.40
  -8  -4   2    0.49    0.15
   8  -4  -2    0.61    0.36
  -8  -4   2    0.66    0.33
  -8  -4   2    0.19    0.33
   8  -4  -2    0.11    0.22
  -8  -4   2    0.33    0.22
   8  -4  -2    0.74    0.30
   8   4  -2    1.02    0.39
   8   4  -2    0.62    0.45
  -8   4   2    0.09    0.43
  -8   4   2    0.77    0.25
  -6  -4   2    0.57    0.32
  -6  -4   2    1.23    0.28
   6  -4  -2    1.07    0.37
   6  -4  -2    0.62    0.35
  -6  -4   2    1.01    0.40
   6  -4  -2    0.82    0.36
   6  -4  -2    0.43    0.41
   6  -4  -2    0.76    0.35
  -6  -4   2    0.94    0.29
   6  -4  -2    0.52    0.26
  -6   4   2    1.13    0.40
   6   4  -2    0.61    0.36
   6   4  -2    0.94    0.44
  -6   4   2    0.99    0.28
  -4  -4   2    3.44    0.41
   4  -4  -2    5.05    0.51
  -4  -4   2    4.14    0.41
   4  -4  -2    3.83    0.51
   4  -4  -2    4.60    0.51
   4  -4  -2    4.27    0.49
  -4  -4   2    4.09    0.46
  -4  -4   2    3.93    0.48
   4  -4  -2    4.71    0.44
  -4  -4   2    5.01    0.45
  -4   4   2    3.59    0.40
  -4   4   2    4.54    0.53
   4   4  -2    3.73    0.46
  -4   4   2    3.15    0.49
   4   4  -2    4.75    0.56
  -2  -4   2   32.61    1.25
  -2  -4   2   33.58    1.30
   2  -4  -2   32.45    1.24
  -2  -4   2   29.55    1.25
  -2  -4   2   30.61    1.25
   2  -4  -2   31.61    1.33
   2  -4  -2   31.93    1.25
   2   4  -2   33.27    1.32
   2   4  -2   32.80    1.02
  -2   4   2   32.53    1.26
  -2   4   2   30.03    1.32
  -2   4   2   34.02    1.29
   2   4  -2   34.94    1.33
   0  -4   2    2.77    0.43
   0  -4  -2    2.50    0.42
   0  -4  -2    2.27    0.42
   0  -4   2    2.69    0.31
   0  -4   2    2.32    0.38
   0  -4  -2    2.62    0.35
   0  -4   2    2.41    0.38
   0  -4   2    2.67    0.42
   0   4   2    3.07    0.39
   0   4  -2    2.76    0.44
   0   4   2    2.75    0.44
   0   4  -2    2.63    0.44
   0   4  -2    2.38    0.39
   0   4  -2    2.62    0.27
   0   4   2    2.81    0.45
   2  -4   2    4.27    0.49
   2  -4   2    6.35    0.59
   2  -4   2    4.54    0.44
   2  -4   2    5.62    0.53
   2  -4   2    4.36    0.41
  -2  -4  -2    6.43    0.53
  -2  -4  -2    5.24    0.41
  -2  -4  -2    5.85    0.54
   2   4   2    5.52    0.41
   2   4   2    5.40    0.35
   2   4   2    6.20    0.51
  -2   4  -2    5.22    0.42
  -2   4  -2    4.35    0.51
   2   4   2    5.77    0.54
   2   4   2    5.42    0.56
  -2   4  -2    4.78    0.51
   4  -4   2   17.65    0.96
   4  -4   2   15.98    0.81
  -4  -4  -2   15.54    0.69
  -4  -4  -2   16.82    0.91
   4  -4   2   15.98    0.87
   4  -4   2   15.60    0.88
   4  -4   2   17.32    0.77
  -4  -4  -2   16.83    0.78
   4   4   2   15.98    0.94
   4   4   2   16.98    0.79
  -4   4  -2   17.45    0.92
  -4   4  -2   15.32    0.90
  -4   4  -2   15.56    0.77
   4   4   2   15.61    0.63
   4   4   2   15.92    0.84
  -4   4  -2   15.40    0.80
  -6  -4  -2    5.89    0.59
   6  -4   2    6.12    0.61
   6  -4   2    5.01    0.53
   6  -4   2    5.54    0.43
  -6  -4  -2    6.04    0.40
  -6  -4  -2    6.98    0.50
  -6  -4  -2    6.60    0.56
   6  -4   2    7.26    0.63
  -6  -4  -2    7.13    0.39
   6  -4   2    7.19    0.66
   6   4   2    5.02    0.58
  -6   4  -2    5.92    0.57
   6   4   2    6.84    0.48
  -6   4  -2    5.30    0.59
   6   4   2    5.90    0.52
  -6   4  -2    7.26    0.66
   6   4   2    5.74    0.38
  -6   4  -2    7.61    0.60
   8  -4   2   13.43    0.86
  -8  -4  -2   12.14    0.77
   8  -4   2   13.52    0.61
   8  -4   2   14.09    0.85
  -8  -4  -2   12.62    0.59
   8  -4   2   12.07    0.87
  -8  -4  -2   11.32    0.62
   8  -4   2   13.52    0.80
  -8  -4  -2   11.52    0.55
  -8  -4  -2   11.53    0.84
  -8  -4  -2   13.21    0.71
   8   4   2   11.47    0.86
  -8   4  -2   11.93    0.86
  -8   4  -2   13.49    0.77
  -8   4  -2   13.33    0.87
   8   4   2   12.63    0.71
  -8   4  -2   15.07    0.89
   8   4   2   13.65    0.61
  10  -4   2    4.90    0.35
  10  -4   2    4.87    0.60
 -10  -4  -2    6.13    0.49
 -10  -4  -2    5.35    0.55
  10  -4   2    5.19    0.62
 -10  -4  -2    5.15    0.38
  10  -4   2    5.22    0.45
 -10  -4  -2    4.74    0.41
  10  -4   2    4.83    0.60
 -10  -4  -2    6.59    0.66
  10  -4   2    3.39    0.53
 -10   4  -2    3.92    0.59
  10   4   2    5.65    0.49
 -10   4  -2    5.09    0.65
  10   4   2    4.90    0.59
 -10   4  -2    4.58    0.57
 -10   4  -2    4.80    0.55
  12  -4   2    0.81    0.15
 -12  -4  -2    1.27    0.38
  12  -4   2    0.65    0.26
  12  -4   2    0.51    0.41
  12  -4   2    1.05    0.42
 -12  -4  -2    0.89    0.43
 -12  -4  -2    0.84    0.21
  12  -4   2    0.22    0.39
 -12  -4  -2    1.16    0.23
 -12  -4  -2    0.66    0.27
  12  -4   2    1.65    0.42
 -12  -4  -2    0.91    0.29
  12   4   2    0.75    0.44
 -12   4  -2    1.25    0.42
 -12   4  -2   -0.04    0.42
 -12   4  -2    0.72    0.45
  12   4   2    0.54    0.30
  14  -4   2    6.49    0.77
  14  -4   2    6.22    0.67
  14  -4   2    6.46    0.49
  14  -4   2    5.72    0.68
 -14  -4  -2    5.81    0.62
 -14  -4  -2    6.25    0.67
 -14  -4  -2    7.87    0.62
 -14  -4  -2    5.04    0.42
 -14  -4  -2    5.83    0.59
 -14  -4  -2    6.24    0.37
 -14   4  -2    6.48    0.76
  14   4   2    6.49    0.69
  14   4   2    6.53    0.57
 -14   4  -2    6.09    0.79
 -16  -4  -2    3.27    0.24
  16  -4   2    3.70    0.37
 -16  -4  -2    2.60    0.36
 -16  -4  -2    3.56    0.60
  16  -4   2    3.67    0.60
  16  -4   2    3.76    0.61
 -16  -4  -2    2.56    0.44
  16  -4   2    2.60    0.67
  16   4   2    4.08    0.64
 -16   4  -2    4.41    0.77
 -16   4  -2    4.66    0.77
  18  -4   2    0.32    0.53
  18  -4   2    0.57    0.23
  18  -4   2    1.13    0.53
 -18  -4  -2    0.15    0.29
 -18  -4  -2    0.52    0.36
  18  -4   2    0.61    0.48
  18   4   2    0.46    0.47
 -18   4  -2    0.63    0.60
 -18   4  -2    0.16    0.57
  20  -4   2   -0.14    0.59
  20  -4   2   -0.06    0.42
  20  -4   2    0.12    0.47
 -20  -4  -2    0.10    0.30
 -20  -4  -2   -0.42    0.28
 -20  -4  -2    0.23    0.38
 -20   4  -2   -0.23    0.58
 -20   4  -2   -0.27    0.59
  20   4   2   -0.23    0.47
  22  -4   2    0.14    0.66
 -22  -4  -2   -0.79    0.29
  22  -4   2    0.57    0.53
 -22  -4  -2   -0.16    0.30
  22  -4   2    0.41    0.44
 -22   4  -2   -1.02    0.65
  22   4   2    0.93    0.55
 -22   4  -2   -0.87    0.68
  24  -4   2   -0.18    0.66
  24  -4   2   -0.92    0.46
 -24   4  -2    0.89    0.81
 -24   4  -2   -0.26    0.69
  26  -4   2    0.38    0.81
  26  -4   2    1.19    0.63
 -26   4  -2    0.70    0.77
 -26   4  -2    0.80    0.78
  25  -5  -2   -0.05    0.49
  25  -5  -2    0.10    0.65
 -25   5   2   -0.45    0.82
 -25   5   2    0.66    0.80
 -23  -5   2   -0.65    0.34
  23  -5  -2   -0.32    0.47
  23  -5  -2    0.19    0.68
 -23   5   2    1.30    0.75
 -23   5   2   -0.27    0.67
 -21  -5   2    0.04    0.35
  21  -5  -2    0.49    0.48
  21  -5  -2    1.21    0.53
  21  -5  -2    0.35    0.63
 -21  -5   2    0.48    0.36
 -21   5   2    1.08    0.67
 -21   5   2   -0.23    0.62
  19  -5  -2    2.59    0.61
 -19  -5   2    2.05    0.43
  19  -5  -2    2.87    0.72
 -19  -5   2    1.91    0.41
  19  -5  -2    1.37    0.57
 -19  -5   2    1.59    0.41
  19  -5  -2    2.04    0.55
 -19   5   2    3.19    0.77
 -19   5   2    0.85    0.66
  17  -5  -2    0.75    0.50
  17  -5  -2    0.63    0.47
  17  -5  -2    1.41    0.62
 -17  -5   2    0.64    0.31
  17  -5  -2    0.14    0.34
 -17  -5   2    1.41    0.35
 -17   5   2    0.93    0.59
  17   5  -2    0.23    0.40
 -17   5   2    2.00    0.65
 -15  -5   2    1.46    0.45
  15  -5  -2    3.02    0.67
  15  -5  -2    2.96    0.47
  15  -5  -2    2.94    0.60
 -15  -5   2    3.04    0.39
 -15   5   2    2.49    0.68
  15   5  -2    2.53    0.50
  15   5  -2    2.44    0.57
 -13  -5   2    2.81    0.48
  13  -5  -2    3.17    0.47
 -13  -5   2    2.62    0.28
  13  -5  -2    1.97    0.53
 -13  -5   2    3.07    0.47
 -13  -5   2    3.16    0.55
 -13  -5   2    2.14    0.31
  13  -5  -2    2.98    0.58
 -13  -5   2    2.67    0.28
  13   5  -2    2.60    0.60
 -13   5   2    2.81    0.61
  13   5  -2    2.90    0.51
  11  -5  -2    1.75    0.38
  11  -5  -2    2.59    0.52
  11  -5  -2    2.54    0.57
  11  -5  -2    2.13    0.48
 -11  -5   2    2.24    0.30
 -11  -5   2    2.24    0.24
 -11  -5   2    2.58    0.45
 -11  -5   2    2.85    0.48
 -11  -5   2    2.97    0.52
  11  -5  -2    2.07    0.49
 -11  -5   2    2.54    0.31
  11  -5  -2    2.36    0.30
  11   5  -2    2.68    0.49
  11   5  -2    1.90    0.50
 -11   5   2    3.10    0.58
   9  -5  -2   22.72    1.15
   9  -5  -2   22.32    0.92
   9  -5  -2   22.90    1.13
   9  -5  -2   21.90    1.06
  -9  -5   2   22.23    0.93
  -9  -5   2   22.18    1.14
   9  -5  -2   21.66    1.17
  -9  -5   2   22.94    0.94
   9  -5  -2   21.91    1.16
  -9  -5   2   22.04    1.06
  -9   5   2   21.96    1.18
  -9   5   2   21.79    0.94
   9   5  -2   23.19    1.13
   9   5  -2   20.95    1.16
   7  -5  -2    1.15    0.37
  -7  -5   2    0.35    0.39
  -7  -5   2    1.17    0.32
   7  -5  -2    0.78    0.42
   7  -5  -2    1.43    0.41
   7  -5  -2    1.70    0.51
  -7  -5   2    1.03    0.32
   7  -5  -2    1.50    0.44
   7  -5  -2    1.00    0.30
  -7  -5   2    1.49    0.39
  -7  -5   2    1.07    0.30
  -7   5   2    1.25    0.45
  -7   5   2    0.81    0.31
   7   5  -2    1.00    0.43
   7   5  -2    1.23    0.41
   5  -5  -2    2.52    0.39
  -5  -5   2    2.08    0.44
  -5  -5   2    2.12    0.39
   5  -5  -2    2.67    0.50
  -5  -5   2    2.27    0.43
   5  -5  -2    1.57    0.48
  -5  -5   2    2.86    0.40
  -5  -5   2    1.69    0.36
   5  -5  -2    1.97    0.43
   5  -5  -2    2.48    0.45
  -5   5   2    2.68    0.42
  -5   5   2    2.37    0.48
   5   5  -2    3.14    0.57
   5   5  -2    2.02    0.45
   3  -5  -2   25.92    1.14
  -3  -5   2   25.25    1.16
   3  -5  -2   25.40    1.13
   3  -5  -2   25.17    1.13
  -3  -5   2   25.51    1.12
   3  -5  -2   25.74    1.25
   3  -5  -2   23.41    1.18
  -3  -5   2   28.31    1.16
  -3  -5   2   26.75    1.19
  -3   5   2   28.91    1.22
   3   5  -2   25.55    1.23
  -3   5   2   27.71    1.18
   3   5  -2   24.75    1.24
  -1  -5   2    0.79    0.37
   1  -5  -2    1.07    0.37
  -1  -5   2    0.91    0.37
  -1  -5   2    0.64    0.39
  -1  -5   2    0.58    0.38
   1  -5  -2    1.38    0.37
   1  -5  -2    0.70    0.35
   1   5  -2    0.87    0.43
   1   5  -2    0.75    0.19
  -1   5   2    1.03    0.38
  -1   5   2    0.76    0.40
  -1   5   2    1.29    0.41
   1   5  -2    1.39    0.44
  -1  -5  -2    8.14    0.58
   1  -5   2    7.67    0.63
  -1  -5  -2    8.48    0.67
  -1  -5  -2    6.86    0.62
   1  -5   2    7.90    0.63
   1  -5   2    8.06    0.73
   1  -5   2    7.56    0.65
   1  -5   2    7.84    0.54
  -1   5  -2    8.65    0.68
   1   5   2    8.57    0.60
  -1   5  -2    7.46    0.50
   1   5   2    6.70    0.64
  -1   5  -2    7.13    0.63
   1   5   2    7.97    0.65
  -1   5  -2    7.34    0.66
   1   5   2    8.16    0.69
   1   5   2    7.62    0.45
   3  -5   2    2.08    0.39
  -3  -5  -2    1.64    0.31
   3  -5   2    1.97    0.46
  -3  -5  -2    1.28    0.36
  -3  -5  -2    1.90    0.47
   3  -5   2    1.96    0.48
   3  -5   2    1.54    0.36
   3  -5   2    1.16    0.41
   3   5   2    1.13    0.44
   3   5   2    1.63    0.45
  -3   5  -2    0.84    0.43
   3   5   2    1.93    0.36
  -3   5  -2    1.91    0.34
   3   5   2    1.84    0.22
  -3   5  -2    2.02    0.47
   5  -5   2    5.48    0.61
   5  -5   2    7.69    0.55
  -5  -5  -2    7.27    0.69
   5  -5   2    7.02    0.72
   5  -5   2    5.74    0.54
  -5  -5  -2    5.78    0.52
   5  -5   2    6.73    0.64
  -5  -5  -2    6.64    0.47
   5   5   2    7.24    0.37
   5   5   2    5.55    0.58
  -5   5  -2    6.27    0.57
   5   5   2    7.26    0.56
   5   5   2    6.13    0.67
  -5   5  -2    6.45    0.68
   7  -5   2    0.36    0.39
  -7  -5  -2    0.47    0.22
   7  -5   2    0.40    0.26
  -7  -5  -2    0.35    0.38
   7  -5   2   -0.20    0.34
  -7  -5  -2    0.17    0.27
  -7  -5  -2   -0.07    0.32
   7  -5   2    0.39    0.39
   7  -5   2    0.33    0.36
  -7  -5  -2    0.55    0.17
   7   5   2   -0.21    0.23
  -7   5  -2    0.23    0.40
   7   5   2    0.70    0.43
   7   5   2    0.23    0.17
  -7   5  -2   -0.22    0.31
  -7   5  -2    0.03    0.30
   7   5   2    0.28    0.30
  -9  -5  -2    2.97    0.37
  -9  -5  -2    2.69    0.29
  -9  -5  -2    3.07    0.30
   9  -5   2    2.61    0.33
  -9  -5  -2    3.20    0.49
  -9  -5  -2    3.89    0.59
   9  -5   2    2.43    0.46
   9  -5   2    3.18    0.54
   9  -5   2    3.34    0.57
   9  -5   2    2.66    0.51
   9   5   2    2.34    0.53
   9   5   2    2.76    0.44
  -9   5  -2    3.45    0.62
  -9   5  -2    2.24    0.43
  -9   5  -2    1.05    0.48
  11  -5   2    0.33    0.44
 -11  -5  -2    0.44    0.38
  11  -5   2    0.59    0.41
  11  -5   2    0.38    0.21
 -11  -5  -2    0.03    0.23
  11  -5   2    0.19    0.29
 -11  -5  -2   -0.10    0.18
 -11  -5  -2    0.01    0.20
 -11  -5  -2   -0.58    0.39
 -11  -5  -2    0.95    0.32
 -11   5  -2    0.18    0.39
  11   5   2    0.03    0.45
 -11   5  -2    0.43    0.44
  11   5   2    0.99    0.35
 -11   5  -2    0.43    0.46
 -13  -5  -2    1.22    0.30
 -13  -5  -2    1.14    0.26
  13  -5   2    1.23    0.51
 -13  -5  -2    1.17    0.25
  13  -5   2    1.12    0.35
  13  -5   2    1.34    0.49
  13  -5   2    1.03    0.20
 -13   5  -2    1.14    0.57
  13   5   2    1.18    0.38
 -13   5  -2    1.60    0.55
  13   5   2    0.83    0.52
  15  -5   2    6.62    0.77
 -15  -5  -2    6.98    0.59
 -15  -5  -2    6.95    0.42
  15  -5   2    6.89    0.57
  15  -5   2    6.59    0.82
 -15  -5  -2    6.48    0.48
  15  -5   2    5.74    0.75
 -15   5  -2    8.15    0.92
  15   5   2    6.16    0.62
 -15   5  -2    6.22    0.82
  15   5   2    5.41    0.76
  17  -5   2    0.20    0.52
  17  -5   2   -0.02    0.28
 -17  -5  -2    0.76    0.36
 -17  -5  -2    0.30    0.13
  17  -5   2    0.09    0.49
 -17  -5  -2   -0.12    0.24
  17  -5   2    0.06    0.46
 -17   5  -2   -0.09    0.59
 -17   5  -2    0.16    0.58
  17   5   2   -0.05    0.52
  19  -5   2    0.09    0.61
  19  -5   2   -0.06    0.47
 -19  -5  -2    0.22    0.36
 -19  -5  -2    0.41    0.29
  19  -5   2    0.39    0.51
  19   5   2   -0.46    0.52
 -19   5  -2    0.25    0.63
 -19   5  -2    0.65    0.66
  21  -5   2   -0.21    0.59
  21  -5   2   -0.08    0.55
  21  -5   2   -0.75    0.46
 -21   5  -2    0.15    0.67
 -21   5  -2    0.78    0.71
  21   5   2   -0.15    0.54
  23  -5   2   -0.09    0.55
  23  -5   2   -0.20    0.68
 -23   5  -2   -0.07    0.73
 -23   5  -2    1.37    0.85
  25  -5   2   -0.24    0.55
  25  -5   2    0.28    0.76
 -25   5  -2    0.06    0.76
 -25   5  -2   -0.29    0.87
  24  -6  -2   -0.74    0.62
  24  -6  -2    0.42    0.56
 -24   6   2   -0.30    0.72
 -24   6   2    0.65    0.87
  22  -6  -2   -0.38    0.60
  22  -6  -2    0.61    0.55
  22  -6  -2    0.62    0.55
 -22   6   2   -0.51    0.68
 -22   6   2   -0.31    0.59
  20  -6  -2   -0.65    0.48
 -20  -6   2   -0.14    0.34
 -20  -6   2   -0.59    0.31
  20  -6  -2   -0.66    0.45
  20  -6  -2    0.53    0.59
 -20   6   2    0.76    0.75
 -20   6   2    0.36    0.68
  18  -6  -2    0.48    0.49
 -18  -6   2    0.37    0.31
 -18  -6   2   -0.33    0.32
  18  -6  -2   -0.18    0.51
  18  -6  -2    0.06    0.56
  18   6  -2    0.24    0.44
 -18   6   2    0.36    0.63
 -18   6   2   -0.19    0.58
  16  -6  -2    0.63    0.53
 -16  -6   2    0.11    0.16
  16  -6  -2   -0.01    0.43
  16  -6  -2    0.64    0.54
 -16  -6   2    0.30    0.19
 -16  -6   2   -0.47    0.23
  16   6  -2    0.27    0.43
 -16   6   2    0.04    0.61
 -16   6   2   -0.52    0.48
 -14  -6   2   11.99    0.61
  14  -6  -2   12.01    1.06
 -14  -6   2   12.70    1.09
 -14  -6   2   11.03    0.56
  14  -6  -2    9.78    0.98
  14  -6  -2   14.15    0.90
 -14  -6   2   12.14    0.63
 -14   6   2   11.33    1.05
  14   6  -2   11.36    0.92
  14   6  -2   13.46    1.08
 -12  -6   2    1.62    0.31
  12  -6  -2    2.08    0.34
  12  -6  -2    1.18    0.42
 -12  -6   2    2.44    0.52
 -12  -6   2    1.83    0.17
 -12  -6   2    1.78    0.33
  12  -6  -2    1.60    0.52
  12  -6  -2    1.98    0.55
  12   6  -2    2.02    0.52
  12   6  -2    1.71    0.62
 -12   6   2    2.11    0.61
  10  -6  -2    1.45    0.34
  10  -6  -2    2.16    0.46
 -10  -6   2    1.79    0.35
 -10  -6   2    1.49    0.36
  10  -6  -2    1.52    0.48
 -10  -6   2    1.38    0.43
 -10  -6   2    1.51    0.36
  10  -6  -2    1.87    0.55
 -10   6   2    2.30    0.55
 -10   6   2    1.51    0.36
  10   6  -2    1.66    0.45
  10   6  -2    1.53    0.57
  -8  -6   2    2.70    0.42
   8  -6  -2    3.09    0.51
   8  -6  -2    2.73    0.40
  -8  -6   2    1.90    0.49
   8  -6  -2    2.20    0.49
   8  -6  -2    2.10    0.52
   8  -6  -2    2.24    0.47
  -8  -6   2    2.29    0.51
  -8  -6   2    3.10    0.44
   8  -6  -2    2.27    0.55
  -8  -6   2    3.14    0.44
   8   6  -2    3.54    0.59
  -8   6   2    2.49    0.55
  -8   6   2    2.03    0.40
   8   6  -2    1.83    0.53
  -6  -6   2    0.44    0.33
   6  -6  -2    0.54    0.39
   6  -6  -2    0.64    0.44
   6  -6  -2    0.77    0.33
   6  -6  -2    0.38    0.46
  -6  -6   2    0.51    0.35
  -6  -6   2    0.27    0.30
  -6  -6   2    0.38    0.39
   6  -6  -2    0.19    0.40
   6   6  -2    0.24    0.48
   6   6  -2   -0.27    0.40
  -6   6   2    0.60    0.41
  -6   6   2    0.07    0.33
   4  -6  -2    4.96    0.56
   4  -6  -2    4.76    0.56
   4  -6  -2    5.74    0.67
  -4  -6   2    3.12    0.51
   4  -6  -2    5.01    0.61
  -4  -6   2    4.21    0.50
  -4  -6   2    4.82    0.60
  -4  -6   2    4.99    0.56
   4  -6  -2    3.54    0.48
   4   6  -2    3.90    0.60
  -4   6   2    4.90    0.61
   4   6  -2    3.83    0.57
  -4   6   2    4.88    0.58
   2  -6  -2    5.35    0.61
   2  -6  -2    5.98    0.62
  -2  -6   2    6.58    0.66
   2  -6  -2    5.66    0.58
  -2  -6   2    6.11    0.59
  -2  -6   2    5.14    0.60
   2  -6  -2    5.38    0.66
  -2  -6   2    7.13    0.67
   2   6  -2    4.61    0.60
  -2   6   2    5.47    0.59
   2   6  -2    5.18    0.32
   2   6  -2    5.91    0.68
  -2   6   2    6.01    0.64
   0  -6   2    2.23    0.43
   0  -6   2    1.37    0.43
   0  -6  -2    1.25    0.42
   0  -6   2    1.70    0.44
   0  -6  -2    2.55    0.50
   0  -6  -2    1.89    0.50
   0  -6  -2    2.22    0.42
   0  -6   2    1.84    0.44
   0  -6   2    1.81    0.35
   0   6  -2    0.91    0.46
   0   6  -2    1.13    0.50
   0   6   2    2.00    0.53
   0   6   2    2.42    0.43
   0   6   2    1.21    0.47
   0   6  -2    2.34    0.49
   0   6  -2    2.06    0.28
   2  -6   2    0.33    0.36
   2  -6   2   -0.14    0.28
  -2  -6  -2    0.02    0.40
   2  -6   2    0.14    0.36
  -2  -6  -2    0.10    0.29
   2  -6   2    0.51    0.39
  -2  -6  -2    0.77    0.36
   2  -6   2    0.42    0.39
  -2   6  -2    0.32    0.37
  -2   6  -2    0.07    0.25
   2   6   2    0.87    0.45
   2   6   2    0.17    0.30
  -2   6  -2   -0.21    0.43
   2   6   2    0.35    0.42
   2   6   2    0.03    0.17
   4  -6   2   -0.08    0.36
  -4  -6  -2    0.34    0.33
   4  -6   2    0.21    0.39
   4  -6   2    0.89    0.41
  -4  -6  -2    0.07    0.27
   4  -6   2   -0.58    0.29
  -4  -6  -2   -0.05    0.41
   4  -6   2   -0.04    0.30
  -4   6  -2   -0.05    0.42
   4   6   2    0.10    0.16
   4   6   2    0.17    0.43
   4   6   2    0.00    0.39
  -4   6  -2   -0.11    0.41
  -4   6  -2   -0.10    0.28
   6  -6   2    2.30    0.39
   6  -6   2    1.73    0.42
   6  -6   2    2.07    0.56
   6  -6   2    1.36    0.45
  -6  -6  -2    2.26    0.55
   6  -6   2    1.02    0.47
  -6  -6  -2    1.98    0.33
  -6  -6  -2    1.43    0.38
   6   6   2    1.41    0.53
  -6   6  -2    1.68    0.51
   6   6   2    2.15    0.20
   6   6   2    1.60    0.43
  -6   6  -2    2.31    0.42
   8  -6   2    0.36    0.29
   8  -6   2    0.15    0.39
   8  -6   2    0.20    0.37
  -8  -6  -2   -0.47    0.27
   8  -6   2    0.23    0.47
  -8  -6  -2    0.44    0.26
  -8   6  -2   -0.56    0.41
   8   6   2   -0.35    0.45
   8   6   2    0.20    0.39
  -8   6  -2   -0.59    0.33
 -10  -6  -2    1.09    0.33
  10  -6   2    1.29    0.51
  10  -6   2    1.27    0.48
 -10  -6  -2    0.72    0.26
  10  -6   2    0.52    0.29
 -10  -6  -2    1.60    0.23
  10   6   2    1.56    0.54
 -10   6  -2    0.63    0.55
 -10   6  -2    1.00    0.49
 -10   6  -2    0.99    0.45
  10   6   2    1.91    0.45
  12  -6   2    8.51    0.89
  12  -6   2    8.70    0.71
 -12  -6  -2    7.94    0.49
  12  -6   2    6.94    0.78
  12  -6   2    8.56    0.54
 -12  -6  -2    7.68    0.58
 -12  -6  -2    7.08    0.50
  12   6   2    7.14    0.69
  12   6   2    7.82    0.89
 -12   6  -2    7.21    0.91
 -12   6  -2    8.10    0.86
  14  -6   2    2.17    0.44
 -14  -6  -2    1.75    0.32
 -14  -6  -2    1.67    0.30
  14  -6   2    2.25    0.58
  14  -6   2    1.77    0.27
 -14  -6  -2    1.87    0.34
 -14  -6  -2    2.06    0.29
  14  -6   2    2.42    0.61
 -14  -6  -2    2.24    0.34
 -14   6  -2    2.94    0.73
 -14   6  -2    1.03    0.59
  14   6   2    1.55    0.46
  14   6   2    2.47    0.64
 -16  -6  -2    1.37    0.28
 -16  -6  -2    1.86    0.30
 -16  -6  -2    2.33    0.32
 -16  -6  -2    2.44    0.31
  16  -6   2    1.42    0.61
  16  -6   2    2.27    0.68
  16  -6   2    1.46    0.42
 -16  -6  -2    2.23    0.39
 -16   6  -2    3.14    0.73
  16   6   2    2.03    0.49
  16   6   2    2.45    0.71
 -16   6  -2    2.14    0.78
  18  -6   2   -0.34    0.60
  18  -6   2   -0.09    0.48
 -18  -6  -2    0.64    0.26
  18  -6   2    0.42    0.57
 -18  -6  -2    0.74    0.36
 -18   6  -2    0.26    0.67
  18   6   2    0.53    0.41
 -18   6  -2    0.52    0.60
  18   6   2    1.25    0.63
  20  -6   2    0.69    0.60
 -20  -6  -2   -0.49    0.35
  20  -6   2   -0.71    0.55
  20  -6   2   -0.10    0.53
  20   6   2   -0.42    0.57
 -20   6  -2   -0.64    0.59
 -20   6  -2   -0.60    0.75
  22  -6   2    0.16    0.74
  22  -6   2    0.94    0.57
 -22  -6  -2    0.60    0.62
  22   6   2    0.86    0.67
 -22   6  -2    0.49    0.77
 -22   6  -2   -0.37    0.71
  23  -7  -2   -0.27    0.53
  23  -7  -2   -1.13    0.60
 -23   7   2    0.17    0.68
 -23   7   2    1.22    0.84
  21  -7  -2    0.23    0.53
  21  -7  -2    1.05    0.61
  21  -7  -2    0.86    0.75
 -21   7   2   -0.51    0.62
 -21   7   2   -0.20    0.69
  19  -7  -2    1.34    0.70
  19  -7  -2    0.31    0.58
  19  -7  -2   -0.55    0.49
 -19  -7   2    0.59    0.37
  19   7  -2   -0.25    0.49
 -19   7   2   -0.63    0.57
 -19   7   2    1.23    0.72
 -17  -7   2   -0.01    0.22
  17  -7  -2   -0.03    0.55
 -17  -7   2    0.21    0.22
  17  -7  -2   -0.15    0.55
  17   7  -2   -0.21    0.47
 -17   7   2    0.22    0.55
 -17   7   2    0.39    0.63
 -15  -7   2   -0.11    0.35
  15  -7  -2    0.37    0.59
 -15  -7   2    0.18    0.27
 -15  -7   2   -0.21    0.26
  15  -7  -2   -0.15    0.55
 -15   7   2   -0.23    0.56
  15   7  -2    0.30    0.48
 -15   7   2    0.17    0.49
  13  -7  -2    3.58    0.68
  13  -7  -2    4.25    0.46
 -13  -7   2    3.09    0.42
 -13  -7   2    3.04    0.45
 -13  -7   2    3.38    0.50
  13  -7  -2    3.93    0.74
 -13   7   2    2.70    0.69
  13   7  -2    2.94    0.75
  13   7  -2    3.32    0.63
  11  -7  -2    8.23    0.63
  11  -7  -2    8.81    0.99
 -11  -7   2    6.68    0.63
  11  -7  -2    7.89    0.88
 -11  -7   2    7.31    0.62
 -11  -7   2    7.83    0.65
  11   7  -2    9.80    1.04
  11   7  -2    8.24    0.86
 -11   7   2    7.60    0.92
  -9  -7   2   -0.30    0.35
   9  -7  -2    0.35    0.53
  -9  -7   2    0.52    0.36
   9  -7  -2    0.44    0.34
  -9  -7   2    0.29    0.35
   9  -7  -2   -0.22    0.44
  -9   7   2    0.26    0.37
  -9   7   2    1.09    0.52
   9   7  -2    0.50    0.53
   9   7  -2    0.44    0.49
  -7  -7   2    0.08    0.38
  -7  -7   2    0.24    0.36
   7  -7  -2    0.10    0.34
   7  -7  -2   -0.04    0.44
  -7  -7   2    0.43    0.37
   7  -7  -2    0.02    0.41
  -7   7   2    0.08    0.49
   7   7  -2    0.97    0.50
   7   7  -2   -0.29    0.50
  -7   7   2   -0.12    0.37
  -5  -7   2   -0.02    0.34
   5  -7  -2    0.25    0.36
   5  -7  -2    1.10    0.43
  -5  -7   2    0.18    0.36
   5  -7  -2    0.14    0.39
  -5  -7   2    0.31    0.40
   5  -7  -2    0.04    0.46
   5  -7  -2   -0.40    0.42
  -5   7   2    0.21    0.42
  -5   7   2    0.88    0.44
   5   7  -2   -0.03    0.46
   5   7  -2   -0.34    0.48
   3  -7  -2    4.40    0.66
  -3  -7   2    5.11    0.58
   3  -7  -2    6.63    0.67
   3  -7  -2    6.48    0.68
  -3  -7   2    5.59    0.64
  -3  -7   2    5.78    0.66
   3  -7  -2    6.55    0.78
   3  -7  -2    5.07    0.60
   3   7  -2    5.21    0.67
  -3   7   2    4.95    0.61
   3   7  -2    6.24    0.78
  -3   7   2    6.95    0.73
  -1  -7   2    7.79    0.62
   1  -7  -2    8.08    0.75
  -1  -7   2   10.31    0.81
   1  -7  -2    7.23    0.79
  -1  -7   2    7.80    0.79
  -1  -7   2    8.51    0.76
  -1  -7   2    8.15    0.77
   1  -7  -2    8.88    0.72
   1  -7  -2   12.27    0.94
   1   7  -2    8.36    0.46
  -1   7   2    9.32    0.90
  -1   7   2    8.70    0.75
  -1   7   2    9.48    0.81
   1   7  -2    9.01    0.86
   1   7  -2    8.34    0.85
   1  -7   2    4.89    0.51
  -1  -7  -2    3.36    0.53
   1  -7   2    4.73    0.65
  -1  -7  -2    3.94    0.60
  -1  -7  -2    5.38    0.56
   1  -7   2    3.91    0.59
  -1  -7  -2    5.98    0.70
   1  -7   2    3.84    0.63
   1  -7   2    5.35    0.61
  -1   7  -2    2.96    0.59
  -1   7  -2    4.48    0.42
   1   7   2    4.58    0.57
  -1   7  -2    3.47    0.67
   1   7   2    4.52    0.68
   1   7   2    5.50    0.40
   1   7   2    2.34    0.54
  -3  -7  -2    1.08    0.37
   3  -7   2    1.52    0.59
   3  -7   2    1.68    0.50
   3  -7   2    1.65    0.51
   3  -7   2    1.57    0.45
  -3  -7  -2    1.98    0.46
  -3  -7  -2    1.80    0.50
   3  -7   2    1.54    0.40
   3   7   2    0.61    0.48
   3   7   2    1.69    0.23
   3   7   2    0.37    0.44
  -3   7  -2    1.27    0.53
  -3   7  -2    1.39    0.35
  -3   7  -2    1.35    0.51
   5  -7   2   -0.19    0.42
   5  -7   2    0.34    0.37
  -5  -7  -2    0.38    0.33
  -5  -7  -2    0.78    0.38
   5  -7   2    0.29    0.36
   5  -7   2    0.49    0.42
  -5  -7  -2    0.81    0.40
   5   7   2    0.45    0.14
  -5   7  -2    0.08    0.46
   5   7   2    0.55    0.45
  -5   7  -2    0.63    0.34
   5   7   2    0.41    0.53
  -5   7  -2   -0.03    0.47
   7  -7   2    0.10    0.33
  -7  -7  -2   -0.33    0.27
   7  -7   2    0.13    0.38
  -7  -7  -2    0.14    0.34
   7  -7   2    0.67    0.53
  -7  -7  -2   -0.33    0.35
  -7   7  -2    0.13    0.48
  -7   7  -2   -0.12    0.34
   7   7   2   -0.26    0.42
   7   7   2    0.91    0.50
   9  -7   2    0.54    0.35
  -9  -7  -2    0.74    0.31
   9  -7   2    1.08    0.52
   9  -7   2    0.81    0.48
  -9  -7  -2    0.69    0.38
  -9  -7  -2    0.61    0.41
   9   7   2    0.13    0.56
   9   7   2    0.83    0.43
  -9   7  -2   -0.06    0.42
  -9   7  -2   -0.31    0.50
 -11  -7  -2    7.05    0.64
 -11  -7  -2    7.21    0.63
  11  -7   2    6.93    0.82
  11  -7   2    8.37    0.62
 -11  -7  -2    6.67    0.51
  11  -7   2    5.97    0.67
  11  -7   2    6.93    0.93
 -11   7  -2    6.83    0.81
  11   7   2    4.78    0.66
  11   7   2    7.42    0.90
 -11   7  -2    6.43    0.90
  13  -7   2    1.30    0.33
 -13  -7  -2    1.00    0.36
  13  -7   2    2.65    0.65
 -13  -7  -2    1.05    0.38
 -13  -7  -2    2.04    0.27
  13  -7   2    0.60    0.57
 -13  -7  -2    1.60    0.33
 -13   7  -2    1.79    0.58
  13   7   2    1.14    0.50
 -13   7  -2    1.96    0.69
  13   7   2    1.25    0.60
 -15  -7  -2    1.41    0.46
 -15  -7  -2    1.73    0.29
  15  -7   2    2.13    0.63
  15  -7   2    0.99    0.61
 -15  -7  -2    1.85    0.29
 -15  -7  -2    1.30    0.37
  15   7   2    1.18    0.49
  15   7   2    1.21    0.71
 -15   7  -2    1.83    0.65
 -15   7  -2    1.32    0.70
  17  -7   2    0.30    0.62
 -17  -7  -2    0.45    0.27
  17  -7   2   -0.71    0.51
 -17  -7  -2    0.50    0.28
 -17   7  -2    0.34    0.64
 -17   7  -2    0.18    0.67
  17   7   2    0.16    0.45
  17   7   2   -1.75    0.58
  19  -7   2    0.33    0.67
  19  -7   2    1.34    0.63
  19  -7   2    0.80    0.68
 -19   7  -2    1.12    0.75
 -19   7  -2   -0.34    0.70
  19   7   2    0.74    0.48
  19   7   2    0.48    0.62
  21  -7   2    2.29    0.78
  21  -7   2    1.55    0.75
  21  -7   2    1.13    0.69
 -21   7  -2    1.72    0.93
 -21   7  -2    0.38    0.77
  21   7   2    1.42    0.78
  20  -8  -2    0.44    0.59
  20  -8  -2   -0.02    0.68
  20  -8  -2   -0.28    0.59
 -20   8   2   -1.05    0.74
 -20   8   2   -0.29    0.61
  20   8  -2   -1.10    0.48
 -18  -8   2   -0.07    0.25
  18  -8  -2    0.74    0.63
  18  -8  -2    0.14    0.64
  18   8  -2    0.45    0.54
 -18   8   2    0.62    0.65
 -18   8   2    0.10    0.75
  16  -8  -2   -0.08    0.62
  16  -8  -2    0.98    0.69
 -16  -8   2    0.88    0.34
 -16   8   2    0.32    0.60
 -16   8   2   -0.36    0.60
  16   8  -2    0.36    0.53
 -14  -8   2    3.02    0.47
  14  -8  -2    2.48    0.76
  14  -8  -2    1.39    0.62
 -14   8   2    2.90    0.77
  14   8  -2    3.04    0.69
 -14   8   2    1.38    0.60
  12  -8  -2    2.23    0.75
 -12  -8   2    2.70    0.51
 -12  -8   2    2.94    0.51
  12  -8  -2    2.30    0.61
 -12  -8   2    3.26    0.58
  12   8  -2    1.75    0.60
 -12   8   2    3.29    0.67
 -12   8   2    2.05    0.67
  10  -8  -2    8.14    0.72
  10  -8  -2    8.42    0.91
 -10  -8   2    8.95    0.79
  10  -8  -2    9.07    0.99
 -10  -8   2    9.57    0.76
 -10  -8   2    8.69    0.75
 -10   8   2    7.46    0.93
  10   8  -2   10.11    1.07
  10   8  -2    8.13    0.86
  -8  -8   2   -0.48    0.37
   8  -8  -2   -0.19    0.51
  -8  -8   2    0.35    0.40
   8  -8  -2    0.13    0.41
  -8  -8   2    0.31    0.44
   8  -8  -2   -0.06    0.45
  -8   8   2   -0.02    0.43
  -8   8   2   -0.46    0.53
   8   8  -2    0.51    0.57
   8   8  -2   -0.38    0.47
  -6  -8   2    0.03    0.39
   6  -8  -2   -0.36    0.46
   6  -8  -2    0.53    0.58
  -6  -8   2   -0.06    0.41
   6  -8  -2    0.82    0.47
  -6  -8   2    0.24    0.45
   6   8  -2   -0.15    0.45
  -6   8   2    0.03    0.44
   6   8  -2   -0.42    0.55
  -6   8   2    0.26    0.47
  -4  -8   2    0.04    0.44
  -4  -8   2    0.34    0.43
  -4  -8   2    0.24    0.41
   4  -8  -2    0.12    0.41
   4  -8  -2    1.30    0.55
  -4   8   2   -0.48    0.41
  -4   8   2    0.00    0.49
   4   8  -2    0.05    0.50
   4   8  -2    0.22    0.47
  -4   8   2    1.04    0.51
  -2  -8   2    0.06    0.47
  -2  -8   2    0.02    0.41
   2  -8  -2    0.75    0.51
   2  -8  -2   -0.03    0.43
   2  -8  -2    0.18    0.40
  -2  -8   2    0.04    0.32
  -2  -8   2    0.40    0.45
   2  -8  -2    0.65    0.45
  -2   8   2    0.22    0.43
  -2   8   2   -0.22    0.48
   2   8  -2    0.31    0.15
  -2   8   2    0.24    0.49
   2   8  -2    0.40    0.49
   2   8  -2    0.19    0.15
   0  -8   2   -0.13    0.44
   0  -8  -2    0.20    0.41
   0  -8  -2    0.82    0.54
   0  -8   2    0.80    0.55
   0  -8   2    0.17    0.34
   0  -8  -2   -0.02    0.44
   0   8   2   -0.11    0.50
   0   8  -2    0.07    0.51
   0   8   2   -0.21    0.38
   0   8   2    0.64    0.26
   0   8   2    0.31    0.48
   0   8  -2    0.16    0.22
   2  -8   2    1.42    0.43
  -2  -8  -2    1.25    0.44
  -2  -8  -2    1.27    0.52
   2  -8   2    0.82    0.53
   2  -8   2    0.43    0.48
  -2  -8  -2    0.78    0.48
  -2   8  -2    0.56    0.51
  -2   8  -2    0.38    0.29
   2   8   2    1.87    0.62
   2   8   2    1.25    0.24
  -2   8  -2    0.76    0.60
   2   8   2    0.56    0.53
  -4  -8  -2    1.42    0.51
  -4  -8  -2    0.85    0.40
  -4  -8  -2    1.01    0.47
   4  -8   2    1.08    0.53
   4  -8   2    1.17    0.44
   4   8   2    0.86    0.57
  -4   8  -2    1.04    0.57
   4   8   2    1.89    0.62
   4   8   2    0.89    0.16
  -4   8  -2    1.30    0.39
  -4   8  -2    0.44    0.57
  -6  -8  -2    4.40    0.66
   6  -8   2    2.14    0.82
   6  -8   2    3.37    0.73
   6  -8   2    3.81    0.60
  -6  -8  -2    3.40    0.57
  -6  -8  -2    2.56    0.47
  -6   8  -2    3.69    0.78
   6   8   2    3.74    0.64
  -6   8  -2    3.19    0.72
   6   8   2    1.87    0.70
  -6   8  -2    3.19    0.52
   8  -8   2   -0.14    0.42
  -8  -8  -2    0.70    0.35
  -8  -8  -2    1.36    0.46
   8  -8   2    0.76    0.47
  -8  -8  -2    0.56    0.47
   8  -8   2    0.24    0.58
   8   8   2    1.59    0.66
  -8   8  -2   -0.17    0.53
  -8   8  -2    0.16    0.57
   8   8   2    0.18    0.49
  -8   8  -2    0.48    0.43
 -10  -8  -2    0.68    0.42
 -10  -8  -2    0.86    0.35
  10  -8   2    1.30    0.66
  10  -8   2    1.06    0.42
 -10  -8  -2    0.69    0.45
  10  -8   2    0.70    0.48
  10   8   2   -0.05    0.45
 -10   8  -2    0.68    0.58
 -10   8  -2    1.27    0.51
  10   8   2    1.33    0.68
  12  -8   2    0.56    0.55
 -12  -8  -2    0.25    0.40
  12  -8   2   -0.12    0.53
  12   8   2    1.33    0.65
 -12   8  -2    0.26    0.59
 -12   8  -2   -0.81    0.45
  12   8   2   -0.85    0.45
 -14  -8  -2    1.20    0.41
  14  -8   2    0.12    0.52
  14  -8   2    1.07    0.68
  14   8   2    0.79    0.53
  14   8   2    1.16    0.74
 -14   8  -2    0.71    0.73
 -14   8  -2    0.92    0.62
 -16  -8  -2    0.58    0.36
  16  -8   2    0.07    0.58
  16  -8   2    1.53    0.64
 -16   8  -2    0.42    0.64
 -16   8  -2    0.64    0.69
  16   8   2    0.40    0.67
  16   8   2    1.03    0.53
  18  -8   2    0.40    0.65
  18  -8   2   -0.68    0.53
 -18  -8  -2    0.76    0.31
  18   8   2    0.03    0.73
 -18   8  -2    0.04    0.66
  18   8   2   -0.25    0.48
 -18   8  -2   -0.21    0.69
  20  -8   2    0.21    0.67
  20  -8   2    0.78    0.70
  20  -8   2    0.80    0.72
  20   8   2    0.43    0.52
 -20   8  -2   -0.58    0.73
  20   8   2   -0.39    0.71
 -20   8  -2   -0.45    0.69
  19  -9  -2    0.70    0.78
  19  -9  -2    0.81    0.75
 -19   9   2    0.30    0.60
  19   9  -2    0.09    0.60
 -19   9   2    0.55    0.81
 -17  -9   2    1.45    0.40
  17  -9  -2    1.64    0.75
  17  -9  -2    1.27    0.75
  17   9  -2    0.23    0.59
 -17   9   2   -1.12    0.60
 -17   9   2    0.15    0.61
  15  -9  -2    1.44    0.70
 -15  -9   2   -0.36    0.35
  15  -9  -2    0.06    0.66
 -15   9   2    0.35    0.59
 -15   9   2    0.05    0.65
  15   9  -2   -0.16    0.53
 -13  -9   2    0.68    0.43
  13  -9  -2    0.52    0.58
  13  -9  -2   -0.41    0.59
 -13   9   2    0.82    0.55
 -13   9   2    0.81    0.65
  13   9  -2    0.62    0.62
 -11  -9   2    0.52    0.45
  11  -9  -2    0.58    0.66
  11  -9  -2    0.41    0.56
 -11   9   2    0.32    0.49
  11   9  -2    0.36    0.50
 -11   9   2   -0.35    0.61
   9  -9  -2    0.18    0.52
   9  -9  -2    0.38    0.63
  -9  -9   2   -0.51    0.43
   9   9  -2    0.13    0.53
  -9   9   2   -0.08    0.55
  -9   9   2   -0.48    0.40
  -7  -9   2    0.20    0.50
  -7  -9   2    1.08    0.51
   7  -9  -2    1.16    0.56
   7  -9  -2    1.84    0.73
   7   9  -2    0.00    0.60
  -7   9   2    1.29    0.55
  -7   9   2    1.89    0.62
  -7   9   2    0.64    0.45
  -5  -9   2    0.71    0.52
  -5  -9   2    0.90    0.53
   5  -9  -2    1.97    0.54
   5  -9  -2    0.98    0.65
  -5   9   2    1.29    0.59
  -5   9   2    0.96    0.54
  -5   9   2    1.17    0.65
   5   9  -2    0.59    0.60
  -3  -9   2    1.98    0.64
   3  -9  -2    2.88    0.76
   3  -9  -2    2.36    0.56
  -3  -9   2    2.31    0.45
  -3  -9   2    1.64    0.58
  -3   9   2    0.39    0.58
  -3   9   2    2.28    0.62
   3   9  -2    1.65    0.62
  -3   9   2    2.48    0.68
  -1  -9   2    2.67    0.47
   1  -9  -2    3.58    0.77
  -1  -9   2    3.01    0.71
   1  -9  -2    2.63    0.57
  -1  -9   2    2.13    0.62
   1  -9  -2    2.77    0.99
   1   9  -2    2.58    0.28
  -1   9   2    2.57    0.38
  -1   9   2    3.06    0.74
  -1   9   2    2.85    0.68
   1   9  -2    2.12    0.65
  -1   9   2    2.44    0.59
   1   9  -2    2.72    0.28
  -1  -9  -2    5.15    0.79
   1  -9   2    4.96    0.83
   1  -9   2    7.17    0.71
  -1  -9  -2    7.00    0.88
   1   9   2    7.19    0.93
  -1   9  -2    6.30    0.89
   1   9   2    5.96    0.46
   1   9   2    6.62    0.47
  -1   9  -2    5.82    0.50
   1   9   2    7.41    0.95
  -3  -9  -2    0.32    0.53
   3  -9   2    0.39    0.42
   3  -9   2    0.29    0.52
  -3  -9  -2   -0.59    0.39
  -3  -9  -2    0.29    0.47
  -3   9  -2   -0.40    0.30
  -3   9  -2   -0.02    0.55
   3   9   2    0.29    0.62
   3   9   2    0.01    0.14
  -3   9  -2    0.81    0.56
   3   9   2    0.21    0.15
   3   9   2    0.01    0.53
  -5  -9  -2    0.48    0.47
  -5  -9  -2   -0.70    0.38
   5  -9   2    0.30    0.44
  -5  -9  -2   -0.52    0.46
   5  -9   2   -0.03    0.54
  -5   9  -2    1.07    0.63
  -5   9  -2    0.65    0.56
   5   9   2    0.25    0.49
   5   9   2    0.62    0.64
  -5   9  -2    0.00    0.35
   7  -9   2    7.10    1.02
  -7  -9  -2    6.70    0.82
   7  -9   2    7.01    0.80
  -7   9  -2    5.74    0.72
   7   9   2    8.08    0.92
  -7   9  -2    6.77    0.97
   7   9   2    7.36    0.94
  -7   9  -2    7.63    0.93
   9  -9   2    0.28    0.50
   9  -9   2    1.85    0.76
  -9  -9  -2    1.22    0.54
  -9   9  -2    0.83    0.50
  -9   9  -2    1.37    0.70
   9   9   2    0.36    0.54
   9   9   2    0.31    0.68
  -9   9  -2    1.86    0.73
  11  -9   2    1.31    0.69
 -11  -9  -2   -0.27    0.44
  11  -9   2    0.50    0.53
  11   9   2    0.11    0.51
 -11   9  -2    0.32    0.73
 -11   9  -2    0.29    0.51
 -11   9  -2    0.24    0.65
  11   9   2   -0.99    0.57
  13  -9   2    0.10    0.55
 -13  -9  -2   -0.31    0.41
  13  -9   2    0.35    0.69
 -13   9  -2   -0.67    0.67
  13   9   2   -0.37    0.67
  13   9   2   -0.31    0.52
 -13   9  -2    0.22    0.54
 -13   9  -2    0.62    0.66
  15  -9   2    0.09    0.57
  15  -9   2    0.84    0.72
 -15  -9  -2    0.37    0.41
  15   9   2   -0.29    0.56
 -15   9  -2    0.57    0.71
  15   9   2    1.10    0.75
 -15   9  -2   -0.84    0.55
  17  -9   2    0.18    0.60
 -17  -9  -2    0.16    0.37
  17  -9   2    0.23    0.65
 -17   9  -2    0.84    0.85
  17   9   2    0.18    0.54
  17   9   2    0.14    0.79
 -17   9  -2   -0.54    0.58
  14 -10  -2   -0.32    0.63
 -14 -10   2    0.43    0.44
  14 -10  -2   -0.14    0.64
  14  10  -2    0.27    0.64
 -14  10   2   -0.67    0.64
 -14  10   2    0.72    0.59
  12 -10  -2    1.51    0.73
 -12 -10   2    0.92    0.50
  12 -10  -2    0.67    0.65
 -12  10   2    0.63    0.54
  12  10  -2    0.34    0.65
 -12  10   2   -0.44    0.68
  10 -10  -2   -0.12    0.58
  10 -10  -2    0.14    0.73
 -10 -10   2   -0.65    0.45
 -10  10   2    0.01    0.46
 -10  10   2    0.14    0.61
  10  10  -2   -0.08    0.52
   8 -10  -2    0.90    0.57
  -8 -10   2    0.11    0.54
   8 -10  -2    0.80    0.74
  -8  10   2    1.55    0.83
  -8  10   2   -0.17    0.60
  -8  10   2    1.03    0.49
   8  10  -2    0.07    0.54
   6 -10  -2    1.68    0.59
  -6 -10   2    0.52    0.54
   6 -10  -2    1.44    0.73
  -6  10   2    0.62    0.65
  -6  10   2    0.55    0.41
   6  10  -2    0.24    0.64
  -6  10   2    0.23    0.64
   4 -10  -2    0.08    0.48
   4 -10  -2    0.08    0.57
  -4 -10   2    0.03    0.38
  -4 -10   2    0.08    0.55
  -4  10   2    0.63    0.36
  -4  10   2   -0.12    0.53
  -4  10   2    0.01    0.52
  -4  10   2   -0.61    0.56
   4  10  -2   -0.18    0.62
  -2 -10   2    2.93    0.53
  -2 -10   2    4.98    0.82
   2 -10  -2    3.10    0.74
   2 -10  -2    3.86    0.67
  -2  10   2    2.97    0.79
  -2  10   2    2.65    0.70
  -2  10   2    2.92    0.69
   2  10  -2    3.67    0.77
  -2  10   2    2.91    0.43
   0 -10   2    1.88    0.50
   0 -10  -2    1.89    0.55
   0 -10   2    0.93    0.66
   0 -10  -2    0.87    0.65
   0  10  -2    1.33    0.71
   0  10   2    2.00    0.69
   0  10   2    0.35    0.67
   2 -10   2    0.82    0.46
   2 -10   2    0.22    0.61
  -2 -10  -2    0.63    0.61
   2  10   2   -0.75    0.63
  -2  10  -2    0.00    0.29
  -2  10  -2    0.36    0.67
   2  10   2    0.54    0.62
  -4 -10  -2    5.78    0.87
   4 -10   2    3.37    0.79
   4 -10   2    4.69    0.70
  -4  10  -2    4.66    0.57
  -4  10  -2    5.58    0.89
   4  10   2    4.48    0.89
  -4  10  -2    3.99    0.83
   4  10   2    5.21    0.85
   6 -10   2    0.89    0.67
  -6 -10  -2    0.89    0.60
   6 -10   2    0.09    0.49
  -6  10  -2    1.18    0.47
   6  10   2    1.64    0.74
  -6  10  -2    1.38    0.74
  -6  10  -2    1.41    0.66
   6  10   2    1.49    0.68
   8 -10   2    2.12    0.64
   8 -10   2    2.10    0.84
  -8 -10  -2    2.37    0.67
  -8  10  -2    1.23    0.75
  -8  10  -2    2.61    0.60
  -8  10  -2    1.69    0.71
   8  10   2    0.93    0.60
   8  10   2    1.48    0.75
  10 -10   2    1.36    0.62
  10 -10   2    1.90    0.84
 -10 -10  -2    3.20    0.65
  10  10   2    2.78    0.84
 -10  10  -2    2.44    0.64
 -10  10  -2    2.40    0.90
 -10  10  -2    1.84    0.75
  10  10   2    2.41    0.68
  12 -10   2    2.09    0.70
  12 -10   2    3.15    0.92
 -12 -10  -2    2.71    0.63
 -12  10  -2    1.26    0.90
  12  10   2    1.73    0.87
  12  10   2    2.62    0.73
 -12  10  -2    1.40    0.82
 -12  10  -2    2.86    0.70
  14 -10   2    1.03    0.78
 -14 -10  -2    0.84    0.48
  14 -10   2    1.21    0.66
 -14  10  -2    0.06    0.69
 -14  10  -2    0.44    0.63
  14  10   2    1.85    0.69
 -14  10  -2    1.05    0.88
  14  10   2   -0.85    0.65
  11 -11  -2   -0.73    0.62
 -11 -11   2    0.03    0.53
  11 -11  -2    1.66    0.77
  11  11  -2    0.73    0.68
 -11  11   2    1.05    0.83
 -11  11   2    1.20    0.59
 -11  11   2    0.59    0.75
  -9 -11   2    0.67    0.58
   9 -11  -2   -0.73    0.53
   9 -11  -2    0.46    0.67
  -9  11   2   -0.10    0.45
   9  11  -2    0.52    0.65
  -9  11   2   -1.53    0.63
  -9  11   2    0.52    0.74
   7 -11  -2   -0.70    0.73
  -7 -11   2    0.74    0.62
   7 -11  -2    1.27    0.63
  -7  11   2    0.94    0.75
  -7  11   2    0.29    0.65
   7  11  -2    1.12    0.73
  -5 -11   2    0.46    0.66
   5 -11  -2    1.43    0.71
   5 -11  -2    1.24    0.60
  -5  11   2    0.09    0.58
  -5  11   2   -0.56    0.72
   5  11  -2    1.18    0.68
  -3 -11   2    1.57    0.74
   3 -11  -2    0.60    0.72
  -3 -11   2    0.96    0.67
   3 -11  -2    0.39    0.55
   3  11  -2    0.30    0.63
  -3  11   2    1.21    0.65
  -3  11   2    0.97    0.77
  -1 -11   2   -0.58    0.41
   1 -11  -2   -0.17    0.49
   1 -11  -2   -0.38    0.61
  -1 -11   2    0.53    0.67
  -1  11   2    0.43    0.70
   1  11  -2    0.94    0.72
  -1  11   2    1.28    0.74
   1 -11   2   -0.41    0.44
  -1 -11  -2    1.31    0.71
   1 -11   2    0.30    0.65
  -1 -11  -2    0.92    0.54
   1  11   2   -0.32    0.62
  -1  11  -2   -0.22    0.65
   1  11   2    0.96    0.76
  -3 -11  -2   -0.40    0.60
  -3 -11  -2    0.92    0.52
   3 -11   2    0.07    0.64
   3 -11   2    0.55    0.49
   3  11   2    0.93    0.77
   3  11   2    0.32    0.64
  -3  11  -2   -0.25    0.60
   5 -11   2    0.98    0.80
  -5 -11  -2    0.57    0.66
   5 -11   2    0.78    0.53
  -5  11  -2    1.51    0.68
  -5  11  -2    0.19    0.76
   5  11   2    0.20    0.65
   5  11   2    1.19    0.84
   7 -11   2    0.94    0.56
   7 -11   2   -0.46    0.69
  -7 -11  -2    0.14    0.59
   7  11   2   -0.63    0.76
  -7  11  -2   -0.02    0.72
  -7  11  -2   -0.56    0.74
   7  11   2    0.31    0.63
   9 -11   2    0.22    0.78
   9 -11   2   -0.36    0.54
  -9 -11  -2    1.31    0.63
  -9  11  -2    0.34    0.76
  -9  11  -2    0.51    0.71
  -9  11  -2    0.38    0.58
   9  11   2   -0.17    0.62
   9  11   2    0.28    0.79
  28   0  -3    1.11    0.55
  28   0  -3   -0.63    0.61
 -28   0   3    0.42    0.69
 -28   0   3    0.48    0.69
  26   0  -3    0.75    0.48
  26   0  -3    0.56    0.61
 -26   0   3    0.23    0.61
 -26   0   3    0.18    0.63
  24   0  -3    1.08    0.47
 -24   0   3    0.37    0.24
 -24   0   3    0.95    0.62
 -24   0   3    0.53    0.60
  24   0  -3    0.61    0.63
  22   0  -3   -0.16    0.52
 -22   0   3    0.24    0.23
 -22   0   3    0.32    0.54
 -22   0   3   -0.66    0.22
  22   0  -3    0.00    0.19
 -22   0   3    0.23    0.52
  22   0  -3   -0.11    0.38
  22   0  -3    0.01    0.16
 -20   0   3    0.02    0.44
 -20   0   3   -0.15    0.23
 -20   0   3    0.26    0.22
 -20   0   3    0.08    0.33
  20   0  -3   -0.01    0.45
  20   0  -3   -0.24    0.32
 -20   0   3    1.06    0.57
  20   0  -3    0.01    0.19
  20   0  -3   -0.27    0.19
 -18   0   3    0.06    0.21
 -18   0   3    1.42    0.52
 -18   0   3    0.37    0.40
 -18   0   3    0.10    0.20
  18   0  -3    0.46    0.46
  18   0  -3   -0.10    0.17
  18   0  -3   -0.33    0.18
  18   0  -3   -0.06    0.31
 -16   0   3   -0.09    0.22
  16   0  -3    0.26    0.37
 -16   0   3    0.39    0.21
  16   0  -3   -0.05    0.20
 -16   0   3    0.12    0.34
  16   0  -3    0.17    0.27
 -16   0   3    0.20    0.38
 -14   0   3   -0.16    0.35
  14   0  -3   -0.01    0.23
 -14   0   3    0.37    0.19
 -14   0   3   -0.05    0.20
 -14   0   3   -0.11    0.30
  14   0  -3    0.34    0.34
  14   0  -3    0.06    0.18
 -12   0   3    0.62    0.20
  12   0  -3    0.30    0.38
  12   0  -3    0.09    0.23
 -12   0   3    0.62    0.33
  12   0  -3   -0.05    0.18
  12   0  -3    0.04    0.19
  12   0  -3   -0.36    0.25
 -12   0   3   -0.01    0.19
 -12   0   3   -0.30    0.31
 -10   0   3    0.33    0.18
 -10   0   3   -0.38    0.26
  10   0  -3   -0.60    0.29
  10   0  -3   -0.12    0.20
 -10   0   3   -0.12    0.19
  10   0  -3    0.00    0.18
 -10   0   3   -0.17    0.29
 -10   0   3   -0.29    0.19
  10   0  -3   -0.35    0.26
  10   0  -3   -0.12    0.17
   8   0  -3   -0.16    0.16
   8   0  -3    0.85    0.30
   8   0  -3   -0.23    0.17
   8   0  -3   -0.27    0.16
  -8   0   3    0.02    0.19
  -8   0   3    0.32    0.18
  -8   0   3   -0.20    0.23
  -8   0   3    0.13    0.27
   6   0  -3   -0.05    0.13
   6   0  -3   -0.06    0.16
  -6   0   3   -0.02    0.13
   6   0  -3    0.33    0.25
   6   0  -3   -0.03    0.13
  -6   0   3    0.24    0.18
  -6   0   3   -0.20    0.25
  -6   0   3   -0.23    0.18
  -6   0   3    0.06    0.17
   4   0  -3   -0.01    0.18
  -4   0   3   -0.02    0.08
  -4   0   3    0.11    0.17
  -4   0   3    0.14    0.15
   4   0  -3    0.02    0.06
  -4   0   3   -0.04    0.14
  -2   0   3   -0.10    0.11
  -2   0   3   -0.10    0.12
   0   0  -3   -0.45    0.11
   0   0   3   -0.41    0.08
   0   0   3   -0.50    0.07
   0   0   3   -0.39    0.07
   2   0   3   -0.18    0.17
  -2   0  -3   -0.14    0.13
   2   0   3   -0.31    0.11
   2   0   3   -0.23    0.07
  -2   0  -3   -0.16    0.08
  -2   0  -3   -0.14    0.06
  -2   0  -3   -0.16    0.18
  -2   0  -3   -0.31    0.12
  -4   0  -3   -0.14    0.21
  -4   0  -3   -0.02    0.18
   4   0   3    0.07    0.17
   4   0   3    0.02    0.21
  -4   0  -3    0.07    0.08
   4   0   3   -0.15    0.17
  -4   0  -3   -0.35    0.18
   4   0   3    0.26    0.16
   4   0   3    0.03    0.08
  -4   0  -3    0.02    0.25
  -4   0  -3   -0.11    0.17
  -6   0  -3    0.23    0.26
   6   0   3    0.01    0.26
   6   0   3   -0.09    0.26
  -6   0  -3    0.30    0.32
   6   0   3   -0.16    0.19
  -6   0  -3    0.24    0.23
   6   0   3    0.33    0.19
  -6   0  -3    0.03    0.21
  -6   0  -3    0.03    0.28
   6   0   3    0.19    0.19
   6   0   3   -0.10    0.27
   8   0   3    0.03    0.29
   8   0   3    0.04    0.22
  -8   0  -3    0.14    0.26
   8   0   3   -0.17    0.19
  -8   0  -3   -0.44    0.28
  -8   0  -3   -0.24    0.22
   8   0   3    0.32    0.32
   8   0   3    0.12    0.26
  -8   0  -3    0.20    0.26
   8   0   3    0.14    0.21
  -8   0  -3    0.15    0.32
 -10   0  -3    0.03    0.23
 -10   0  -3   -0.35    0.26
  10   0   3    0.01    0.19
  10   0   3    0.22    0.28
 -10   0  -3    0.00    0.31
  10   0   3    0.37    0.25
  10   0   3   -0.17    0.33
 -10   0  -3   -0.50    0.32
  10   0   3    0.06    0.21
 -10   0  -3    0.53    0.29
  12   0   3    0.05    0.26
  12   0   3   -0.03    0.20
  12   0   3    0.37    0.40
 -12   0  -3   -0.04    0.31
 -12   0  -3   -0.50    0.36
 -12   0  -3   -0.02    0.23
 -12   0  -3   -0.02    0.29
  12   0   3   -0.30    0.31
 -12   0  -3    0.61    0.34
  12   0   3   -0.19    0.20
 -14   0  -3   -0.64    0.24
 -14   0  -3    0.14    0.25
 -14   0  -3   -0.14    0.33
 -14   0  -3   -0.04    0.41
 -14   0  -3   -0.07    0.31
  14   0   3    0.21    0.32
  14   0   3    0.35    0.21
  14   0   3   -0.31    0.25
  14   0   3   -0.20    0.20
  14   0   3    0.29    0.39
 -16   0  -3   -0.03    0.38
  16   0   3    0.11    0.38
  16   0   3    0.10    0.23
 -16   0  -3   -0.21    0.40
  16   0   3   -0.01    0.30
  16   0   3    0.00    0.41
 -16   0  -3    0.05    0.27
  16   0   3   -0.07    0.24
  16   0   3    0.34    0.24
 -16   0  -3   -0.02    0.32
 -18   0  -3    0.08    0.31
  18   0   3    0.36    0.25
  18   0   3   -0.37    0.30
  18   0   3    0.08    0.40
 -18   0  -3    0.13    0.47
  18   0   3   -0.02    0.27
 -18   0  -3    0.29    0.42
 -20   0  -3   -0.57    0.53
  20   0   3   -0.16    0.28
 -20   0  -3   -0.12    0.46
  20   0   3   -0.29    0.38
 -20   0  -3   -0.15    0.31
 -22   0  -3   -0.39    0.48
  22   0   3    0.83    0.53
 -22   0  -3   -0.58    0.51
  24   0   3   -0.60    0.48
 -24   0  -3   -0.63    0.55
 -26   0  -3   -0.22    0.67
  26   0   3    0.22    0.57
  27  -1  -3    0.48    0.65
  27  -1  -3    0.16    0.47
 -27  -1   3    0.32    0.63
 -27   1   3    0.09    0.69
  27   1  -3    0.70    0.51
 -27   1   3    0.28    0.69
  25  -1  -3    0.05    0.57
 -25  -1   3    0.38    0.60
  25  -1  -3    0.23    0.44
 -25   1   3    0.13    0.63
 -25   1   3   -1.19    0.59
  25   1  -3    0.42    0.48
  23  -1  -3    0.80    0.65
 -23  -1   3   -0.13    0.55
  23  -1  -3    0.91    0.45
 -23  -1   3    0.44    0.24
 -23  -1   3    0.22    0.52
 -23   1   3    0.62    0.60
 -23   1   3    1.04    0.61
  23   1  -3    0.66    0.44
 -23   1   3    0.11    0.24
  23   1  -3    0.41    0.51
 -21  -1   3    1.55    0.29
 -21  -1   3    1.28    0.54
  21  -1  -3    1.23    0.40
  21  -1  -3    0.85    0.55
 -21  -1   3    1.64    0.60
 -21   1   3    1.37    0.64
 -21   1   3    2.49    0.66
  21   1  -3    1.78    0.56
  21   1  -3    2.61    0.51
 -21   1   3    1.74    0.31
  19  -1  -3    3.63    0.50
 -19  -1   3    3.04    0.58
  19  -1  -3    3.24    0.40
 -19  -1   3    3.03    0.35
  19  -1  -3    3.89    0.43
  19  -1  -3    3.20    0.66
 -19  -1   3    3.98    0.59
  19   1  -3    3.35    0.51
 -19   1   3    3.61    0.67
 -19   1   3    3.31    0.64
 -19   1   3    4.35    0.40
  19   1  -3    3.37    0.60
 -17  -1   3    2.56    0.47
 -17  -1   3    2.00    0.51
  17  -1  -3    1.76    0.36
 -17  -1   3    2.63    0.40
  17  -1  -3    2.23    0.48
  17  -1  -3    1.76    0.34
  17  -1  -3    1.36    0.47
  17  -1  -3    2.49    0.30
 -17  -1   3    2.07    0.30
  17  -1  -3    2.41    0.34
 -17  -1   3    1.82    0.44
 -17   1   3    3.06    0.58
  17   1  -3    2.02    0.48
  17   1  -3    2.82    0.43
 -17   1   3    2.39    0.19
 -17   1   3    2.02    0.54
 -17   1   3    1.74    0.29
 -15  -1   3    1.09    0.36
 -15  -1   3    1.67    0.27
  15  -1  -3    1.49    0.44
 -15  -1   3    1.81    0.35
  15  -1  -3    1.74    0.42
  15  -1  -3    1.36    0.34
  15  -1  -3    1.89    0.32
  15  -1  -3    1.47    0.30
  15  -1  -3    1.58    0.26
 -15  -1   3    1.50    0.45
 -15  -1   3    1.97    0.40
  15   1  -3    1.86    0.42
 -15   1   3    1.38    0.46
 -15   1   3    1.23    0.41
 -15   1   3    1.65    0.17
 -15   1   3    2.19    0.29
  15   1  -3    1.55    0.35
  13  -1  -3    8.43    0.55
 -13  -1   3    8.24    0.63
  13  -1  -3    7.81    0.68
  13  -1  -3    7.71    0.55
 -13  -1   3    7.58    0.48
 -13  -1   3    8.41    0.65
  13  -1  -3    7.43    0.47
  13  -1  -3    8.55    0.54
 -13  -1   3    8.11    0.56
  13  -1  -3    8.50    0.67
  13   1  -3    8.34    0.66
 -13   1   3    8.62    0.70
  13   1  -3    7.34    0.53
 -13   1   3    8.10    0.36
 -13   1   3    8.34    0.71
 -13   1   3    7.68    0.50
  11  -1  -3   -0.13    0.28
  11  -1  -3    0.34    0.23
 -11  -1   3   -0.04    0.29
 -11  -1   3    0.11    0.17
  11  -1  -3    0.02    0.24
 -11  -1   3   -0.24    0.24
  11  -1  -3   -0.15    0.24
 -11  -1   3   -0.20    0.23
  11  -1  -3   -0.04    0.18
  11  -1  -3    0.29    0.35
  11   1  -3   -0.41    0.22
 -11   1   3   -0.02    0.13
  11   1  -3    0.10    0.31
 -11   1   3    0.85    0.36
 -11   1   3    0.22    0.21
 -11   1   3   -0.25    0.30
   9  -1  -3    5.62    0.38
   9  -1  -3    5.13    0.40
   9  -1  -3    4.85    0.36
  -9  -1   3    5.04    0.43
  -9  -1   3    5.41    0.42
  -9  -1   3    4.73    0.43
   9  -1  -3    4.47    0.39
  -9  -1   3    4.68    0.37
   9  -1  -3    5.83    0.49
   9  -1  -3    5.79    0.53
  -9  -1   3    5.10    0.26
  -9   1   3    5.65    0.50
  -9   1   3    4.34    0.36
   9   1  -3    5.12    0.43
   9   1  -3    5.63    0.40
  -9   1   3    4.60    0.41
  -9   1   3    5.45    0.51
  -7  -1   3    0.83    0.28
   7  -1  -3    0.56    0.28
  -7  -1   3    0.80    0.20
  -7  -1   3    0.82    0.22
   7  -1  -3    0.48    0.30
   7  -1  -3    0.40    0.20
   7  -1  -3    0.74    0.19
  -7  -1   3    0.91    0.24
   7  -1  -3    0.55    0.24
  -7  -1   3    0.82    0.12
   7   1  -3    0.86    0.24
  -7   1   3    0.99    0.32
  -7   1   3    0.87    0.23
  -7   1   3    1.04    0.31
   7   1  -3    0.96    0.23
  -7   1   3    0.84    0.28
  -5  -1   3    4.66    0.36
  -5  -1   3    5.04    0.38
   5  -1  -3    4.02    0.32
   5  -1  -3    3.56    0.36
  -5  -1   3    4.71    0.29
   5  -1  -3    3.99    0.30
   5  -1  -3    3.97    0.35
  -5  -1   3    4.58    0.24
  -5  -1   3    4.07    0.28
  -5   1   3    3.52    0.35
  -5   1   3    3.93    0.35
   5   1  -3    4.36    0.31
   5   1  -3    4.01    0.21
  -5   1   3    3.47    0.34
   5   1  -3    4.90    0.37
  -5   1   3    3.62    0.31
  -3  -1   3  203.59    6.00
  -3  -1   3  198.04    5.94
  -3  -1   3  203.43    5.91
   3   1  -3  193.90    5.99
  -3   1   3  203.43    5.99
  -3   1   3  189.32    5.99
  -1  -1   3   92.24    2.79
   1   1  -3   93.19    2.80
  -1   1   3   83.72    2.80
  -1   1   3   94.58    2.80
  -1   1   3   92.09    2.81
  -1  -1  -3   33.96    1.12
   1   1   3   33.25    1.12
  -3  -1  -3  323.24    9.76
   3  -1   3  318.83    9.79
  -3  -1  -3  333.32    9.73
  -3  -1  -3  327.82    9.77
  -3  -1  -3  333.38    9.78
   3  -1   3  333.95    9.78
  -3  -1  -3  345.30    9.74
  -3  -1  -3  329.85    9.66
   3  -1   3  332.82    9.79
  -3   1  -3  322.49    9.78
  -3   1  -3  304.08    9.76
   3   1   3  325.34    9.77
   3   1   3  330.51    9.74
   3   1   3  321.45    9.77
   3   1   3  329.31    9.75
  -3   1  -3  318.78    9.78
  -3   1  -3  316.94    9.79
  -5  -1  -3  632.88   19.31
   5  -1   3  674.07   19.32
  -5  -1  -3  636.41   19.25
  -5  -1  -3  638.28   19.31
   5  -1   3  656.61   19.36
  -5  -1  -3  634.15   19.31
   5  -1   3  658.76   19.34
  -5  -1  -3  639.99   19.29
   5  -1   3  648.42   19.31
   5  -1   3  644.08   19.31
  -5  -1  -3  647.54   19.60
  -5   1  -3  675.96   19.32
   5   1   3  644.17   19.30
   5   1   3  642.69   19.37
   5   1   3  625.78   19.35
  -5   1  -3  663.85   19.37
   5   1   3  652.98   19.60
  -5   1  -3  651.77   19.32
   5   1   3  663.98   19.54
   5   1   3  631.14   19.31
  -5   1  -3  653.41   19.33
  -7  -1  -3    8.80    0.57
  -7  -1  -3    9.32    0.61
  -7  -1  -3    8.32    0.53
  -7  -1  -3    9.18    0.40
  -7  -1  -3    8.14    0.42
   7  -1   3    9.33    0.62
   7  -1   3    8.77    0.54
  -7  -1  -3    9.48    0.61
   7  -1   3    8.24    0.59
   7  -1   3    8.77    0.55
   7  -1   3    8.82    0.61
  -7  -1  -3    9.43    0.47
   7   1   3    9.49    0.60
   7   1   3    7.52    0.54
  -7   1  -3    8.51    0.61
  -7   1  -3    8.93    0.56
  -7   1  -3    7.54    0.55
  -7   1  -3    9.92    0.66
   7   1   3    8.69    0.57
   7   1   3    8.97    0.43
   9  -1   3    0.96    0.35
  -9  -1  -3    0.88    0.32
   9  -1   3    1.67    0.33
  -9  -1  -3    1.17    0.39
   9  -1   3    1.14    0.31
  -9  -1  -3    0.98    0.21
  -9  -1  -3    1.90    0.39
  -9  -1  -3    1.20    0.23
   9  -1   3    0.77    0.38
   9  -1   3    0.98    0.18
  -9   1  -3    0.55    0.36
  -9   1  -3    0.83    0.37
  -9   1  -3    0.36    0.38
   9   1   3    0.66    0.32
  -9   1  -3    1.13    0.31
   9   1   3    0.92    0.22
   9   1   3    0.94    0.29
   9   1   3    0.83    0.34
  11  -1   3   15.56    0.88
 -11  -1  -3   16.19    0.88
  11  -1   3   14.34    0.57
 -11  -1  -3   14.77    0.78
 -11  -1  -3   13.83    0.65
  11  -1   3   13.90    0.76
 -11  -1  -3   15.77    0.90
 -11  -1  -3   13.90    0.68
  11  -1   3   14.30    0.80
  11  -1   3   14.03    0.74
 -11  -1  -3   15.28    0.57
  11   1   3   13.36    0.67
 -11   1  -3   15.75    0.77
 -11   1  -3   15.54    0.87
  11   1   3   15.32    0.74
 -11   1  -3   12.80    0.76
  11   1   3   13.26    0.80
 -11   1  -3   15.85    0.93
 -11   1  -3   15.10    0.88
  13  -1   3   24.28    1.13
 -13  -1  -3   25.20    1.17
 -13  -1  -3   25.12    0.86
 -13  -1  -3   24.80    0.96
 -13  -1  -3   24.75    1.22
 -13  -1  -3   24.75    1.03
  13  -1   3   25.29    1.26
  13  -1   3   24.38    1.05
  13  -1   3   24.83    1.13
 -13  -1  -3   25.06    1.12
  13  -1   3   24.58    0.87
  13   1   3   25.46    1.15
 -13   1  -3   25.90    1.22
 -13   1  -3   25.73    1.09
  13   1   3   23.31    1.02
 -13   1  -3   25.62    1.27
 -13   1  -3   26.88    1.19
  13   1   3   24.07    1.02
  15  -1   3   11.01    0.68
  15  -1   3   12.58    0.82
 -15  -1  -3   12.15    0.76
 -15  -1  -3   11.39    0.90
  15  -1   3   12.69    0.81
 -15  -1  -3   11.18    0.81
 -15  -1  -3   10.80    0.60
  15  -1   3   12.89    0.96
 -15  -1  -3   11.63    0.69
  15  -1   3   12.29    0.50
  15  -1   3   11.70    0.71
 -15  -1  -3   11.78    0.47
  15   1   3   11.30    0.84
 -15   1  -3   13.45    0.91
 -15   1  -3   13.35    1.03
 -15   1  -3   11.77    0.74
  15   1   3   10.58    0.68
  15   1   3   11.79    0.69
 -15   1  -3   11.27    0.86
 -17  -1  -3    0.61    0.26
 -17  -1  -3    0.61    0.48
 -17  -1  -3    0.64    0.37
 -17  -1  -3    0.69    0.11
  17  -1   3    0.51    0.49
  17  -1   3    0.16    0.28
 -17  -1  -3    0.12    0.11
  17  -1   3    0.63    0.33
  17  -1   3    0.40    0.36
  17  -1   3    0.78    0.40
 -17  -1  -3    0.97    0.37
 -17   1  -3   -0.18    0.47
 -17   1  -3    0.44    0.34
 -17   1  -3    0.71    0.47
  17   1   3    0.26    0.18
  17   1   3    0.73    0.23
  17   1   3    0.64    0.31
  17   1   3    0.02    0.40
  19  -1   3   -0.13    0.41
  19  -1   3    0.55    0.52
  19  -1   3    0.52    0.43
 -19  -1  -3    1.63    0.45
  19  -1   3    0.15    0.28
 -19  -1  -3    1.10    0.57
 -19  -1  -3   -0.07    0.27
  19   1   3    0.74    0.23
  19   1   3    0.58    0.20
 -19   1  -3    0.42    0.36
  19   1   3    0.69    0.34
 -19   1  -3    0.72    0.58
  19   1   3    0.46    0.45
 -19   1  -3    0.25    0.51
 -21  -1  -3    0.56    0.60
 -21  -1  -3    1.63    0.49
  21  -1   3    0.80    0.32
  21  -1   3    0.65    0.52
  21  -1   3    0.54    0.58
  21   1   3    0.63    0.50
  21   1   3    0.91    0.23
  21   1   3    0.75    0.19
 -21   1  -3    0.84    0.64
 -21   1  -3    2.08    0.63
  23  -1   3   -0.29    0.54
 -23  -1  -3    0.28    0.55
  23  -1   3    0.55    0.48
  23   1   3    0.71    0.57
 -23   1  -3    0.19    0.60
 -23   1  -3   -0.75    0.62
 -25  -1  -3   -0.11    0.61
  25  -1   3    0.08    0.50
  25   1   3    0.27    0.58
 -25   1  -3    0.09    0.74
 -27  -1  -3   -0.19    0.63
  27  -1   3    0.12    0.56
 -27   1  -3   -0.11    0.73
  27   1   3    0.48    0.62
  28  -2  -3    0.39    0.52
  28  -2  -3   -0.01    0.73
 -28  -2   3   -0.89    0.56
 -28   2   3    0.32    0.77
 -28   2   3   -0.28    0.74
  26  -2  -3    0.44    0.47
 -26  -2   3    1.46    0.60
  26  -2  -3    0.51    0.65
 -26   2   3    0.60    0.76
 -26   2   3    0.31    0.74
  26   2  -3    0.29    0.53
  24  -2  -3    0.33    0.65
  24  -2  -3    0.04    0.44
 -24  -2   3   -0.76    0.20
 -24  -2   3    0.27    0.51
  24   2  -3   -0.39    0.43
 -24   2   3    0.68    0.70
 -24   2   3    1.07    0.69
 -22  -2   3   -0.39    0.23
  22  -2  -3    0.16    0.32
  22  -2  -3   -0.27    0.56
  22  -2  -3    0.22    0.22
  22  -2  -3    0.42    0.39
 -22  -2   3    0.41    0.43
 -22  -2   3    0.38    0.49
 -22   2   3   -0.39    0.53
 -22   2   3   -0.27    0.53
  22   2  -3   -0.02    0.41
  20  -2  -3    2.31    0.32
 -20  -2   3    2.81    0.49
 -20  -2   3    1.03    0.48
 -20  -2   3    0.97    0.30
  20  -2  -3    2.22    0.42
  20  -2  -3    1.72    0.43
  20  -2  -3    2.85    0.67
 -20   2   3    1.81    0.67
 -20   2   3    2.37    0.63
  20   2  -3    2.17    0.48
  18  -2  -3    2.72    0.43
 -18  -2   3    1.96    0.33
 -18  -2   3    1.90    0.46
  18  -2  -3    1.83    0.40
  18  -2  -3    1.60    0.41
 -18  -2   3    2.15    0.47
  18  -2  -3    1.17    0.50
 -18  -2   3    1.54    0.41
  18  -2  -3    2.44    0.32
 -18  -2   3    2.37    0.42
 -18   2   3    2.40    0.35
 -18   2   3    2.30    0.61
  18   2  -3    2.44    0.45
  16  -2  -3    0.41    0.32
 -16  -2   3   -0.06    0.18
 -16  -2   3   -0.37    0.26
  16  -2  -3    0.05    0.37
  16  -2  -3   -0.09    0.41
 -16  -2   3   -0.30    0.28
  16  -2  -3   -0.18    0.19
 -16  -2   3    0.00    0.25
  16  -2  -3    0.00    0.28
 -16  -2   3   -0.07    0.27
  16  -2  -3    0.13    0.29
  16   2  -3   -0.19    0.32
 -16   2   3   -0.36    0.37
 -16   2   3   -0.21    0.23
  16   2  -3    0.15    0.30
 -16   2   3    0.23    0.39
  14  -2  -3    0.95    0.31
  14  -2  -3    0.64    0.33
 -14  -2   3    0.96    0.30
 -14  -2   3    0.10    0.27
  14  -2  -3    1.54    0.45
  14  -2  -3    0.73    0.24
  14  -2  -3    0.36    0.38
 -14  -2   3    0.76    0.29
 -14  -2   3   -0.13    0.26
  14  -2  -3    0.35    0.31
 -14  -2   3    1.02    0.25
 -14   2   3    0.56    0.38
 -14   2   3    0.67    0.26
 -14   2   3    0.75    0.45
  14   2  -3    1.19    0.38
  14   2  -3    0.95    0.35
 -12  -2   3    0.12    0.26
  12  -2  -3   -0.29    0.27
 -12  -2   3   -0.08    0.22
  12  -2  -3    0.01    0.29
 -12  -2   3    0.38    0.33
  12  -2  -3    0.31    0.37
  12  -2  -3    0.44    0.22
  12  -2  -3   -0.11    0.25
 -12  -2   3   -0.04    0.25
 -12  -2   3   -0.28    0.21
 -12  -2   3    0.43    0.23
  12  -2  -3   -0.13    0.35
 -12   2   3   -0.05    0.35
 -12   2   3    0.84    0.37
 -12   2   3    0.17    0.25
  12   2  -3   -0.29    0.29
  10  -2  -3    0.92    0.32
 -10  -2   3    1.31    0.26
 -10  -2   3    0.80    0.29
  10  -2  -3    1.34    0.36
  10  -2  -3    0.86    0.24
  10  -2  -3    1.05    0.41
 -10  -2   3    0.43    0.26
  10  -2  -3    0.57    0.32
 -10  -2   3    0.74    0.28
  10  -2  -3    0.78    0.26
 -10   2   3    0.36    0.31
  10   2  -3    0.58    0.30
 -10   2   3    0.65    0.11
  10   2  -3    0.38    0.28
 -10   2   3    0.92    0.35
 -10   2   3    1.43    0.44
 -10   2   3    1.03    0.27
   8  -2  -3    4.54    0.51
   8  -2  -3    5.33    0.49
   8  -2  -3    5.44    0.48
  -8  -2   3    4.33    0.42
  -8  -2   3    4.31    0.43
   8  -2  -3    4.25    0.37
  -8  -2   3    4.71    0.23
   8  -2  -3    4.17    0.47
  -8   2   3    4.60    0.47
  -8   2   3    3.59    0.45
  -8   2   3    4.08    0.47
  -8   2   3    4.32    0.29
   8   2  -3    5.80    0.48
  -8   2   3    5.11    0.41
   6  -2  -3    0.30    0.30
   6  -2  -3    0.00    0.22
  -6  -2   3    0.11    0.29
   6  -2  -3    0.38    0.28
   6  -2  -3    0.33    0.30
  -6  -2   3   -0.04    0.25
  -6  -2   3   -0.08    0.15
  -6   2   3    0.26    0.28
  -6   2   3    0.58    0.26
  -6   2   3    0.63    0.31
   6   2  -3    0.22    0.29
  -6   2   3    0.24    0.17
  -6   2   3    0.24    0.29
  -4  -2   3   22.24    0.73
  -4  -2   3   22.36    0.80
   4  -2  -3   22.89    0.94
  -4  -2   3   22.69    0.90
   4  -2  -3   21.83    0.88
   4  -2  -3   22.01    0.90
  -4  -2   3   22.83    0.89
   4  -2  -3   22.45    0.89
   4  -2  -3   22.47    0.81
   4   2  -3   21.91    0.79
  -4   2   3   22.26    0.82
  -4   2   3   21.40    0.93
  -4   2   3   21.72    0.90
   4   2  -3   21.10    0.89
  -4   2   3   20.56    0.87
   2  -2  -3   83.19    2.62
  -2  -2   3   84.80    2.53
  -2  -2   3   84.88    2.66
   2  -2  -3   83.91    2.66
   2  -2  -3   82.48    2.65
  -2  -2   3   79.76    2.62
   2  -2  -3   84.28    2.62
  -2  -2   3   85.22    2.65
   2   2  -3   86.16    2.67
   2   2  -3   85.04    2.62
  -2   2   3   83.42    2.68
   2   2  -3   84.07    2.53
  -2   2   3   81.58    2.62
  -2   2   3   82.84    2.63
   0  -2   3    9.40    0.56
   0  -2   3    9.03    0.51
   0  -2  -3    9.08    0.53
   0  -2  -3    9.27    0.43
   0  -2   3    9.58    0.40
   0  -2  -3    8.99    0.53
   0  -2   3    9.47    0.44
   0  -2   3    8.59    0.52
   0   2  -3   10.12    0.59
   0   2   3    9.18    0.46
   0   2  -3    9.42    0.44
   0   2  -3    8.49    0.49
   0   2   3    9.13    0.51
   0   2   3    9.66    0.44
   0   2  -3    9.83    0.39
   0   2   3    8.70    0.53
   2  -2   3   42.69    1.41
  -2  -2  -3   43.67    1.32
   2  -2   3   42.51    1.49
  -2  -2  -3   42.10    1.44
  -2  -2  -3   42.38    1.43
   2  -2   3   42.92    1.44
  -2  -2  -3   41.79    1.40
  -2  -2  -3   44.02    1.48
   2  -2   3   42.91    1.48
   2   2   3   43.00    1.32
   2   2   3   42.87    1.48
  -2   2  -3   41.54    1.49
  -2   2  -3   42.45    1.47
   2   2   3   43.26    1.40
   2   2   3   41.29    1.43
  -2   2  -3   43.12    1.40
  -2   2  -3   41.78    1.47
  -2   2  -3   40.88    1.44
  -4  -2  -3    8.64    0.45
   4  -2   3    7.17    0.49
   4  -2   3    8.85    0.60
  -4  -2  -3    8.12    0.45
  -4  -2  -3    7.68    0.54
   4  -2   3    7.75    0.56
  -4  -2  -3    7.48    0.49
   4  -2   3    8.32    0.55
   4   2   3    7.84    0.55
   4   2   3    8.58    0.44
   4   2   3    7.71    0.45
   4   2   3    8.03    0.45
  -4   2  -3    7.45    0.50
  -4   2  -3    7.34    0.53
  -4   2  -3    8.10    0.59
  -4   2  -3    8.15    0.57
   4   2   3    7.04    0.52
   6  -2   3    3.32    0.42
  -6  -2  -3    4.08    0.23
  -6  -2  -3    4.29    0.42
  -6  -2  -3    4.76    0.38
  -6  -2  -3    3.94    0.31
   6  -2   3    4.47    0.48
   6  -2   3    4.51    0.45
  -6  -2  -3    3.68    0.42
   6   2   3    4.79    0.44
  -6   2  -3    3.77    0.41
  -6   2  -3    4.30    0.47
   6   2   3    4.51    0.46
  -6   2  -3    4.04    0.41
   6   2   3    4.03    0.32
  -6   2  -3    4.76    0.51
   6   2   3    4.43    0.38
  -8  -2  -3   16.70    0.76
   8  -2   3   13.40    0.83
   8  -2   3   14.80    0.82
  -8  -2  -3   15.03    0.77
   8  -2   3   15.89    0.79
   8  -2   3   17.10    0.83
  -8  -2  -3   13.51    0.74
  -8  -2  -3   14.72    0.62
  -8  -2  -3   14.27    0.57
  -8   2  -3   14.48    0.79
  -8   2  -3   15.64    0.83
  -8   2  -3   15.04    0.78
   8   2   3   15.45    0.79
   8   2   3   14.24    0.62
   8   2   3   13.65    0.72
   8   2   3   13.85    0.77
  -8   2  -3   16.33    0.92
  10  -2   3    0.20    0.14
  10  -2   3   -0.02    0.30
  10  -2   3    0.25    0.13
 -10  -2  -3   -0.09    0.18
  10  -2   3    0.06    0.35
 -10  -2  -3    0.38    0.30
 -10  -2  -3   -0.19    0.26
 -10  -2  -3    0.02    0.28
  10  -2   3    0.26    0.31
 -10  -2  -3    0.08    0.28
 -10  -2  -3    0.10    0.18
  10  -2   3   -0.46    0.28
  10   2   3   -0.20    0.28
 -10   2  -3    0.91    0.44
  10   2   3    0.61    0.32
 -10   2  -3    0.49    0.37
 -10   2  -3   -0.02    0.30
 -10   2  -3    0.40    0.32
  10   2   3    0.60    0.33
 -12  -2  -3    1.33    0.37
  12  -2   3    1.84    0.38
 -12  -2  -3    1.87    0.35
  12  -2   3    1.96    0.18
  12  -2   3    1.79    0.40
 -12  -2  -3    1.74    0.26
  12  -2   3    1.63    0.45
 -12  -2  -3    2.59    0.26
 -12  -2  -3    1.83    0.40
 -12  -2  -3    2.64    0.44
  12  -2   3    2.51    0.45
 -12   2  -3    1.75    0.45
  12   2   3    1.86    0.40
 -12   2  -3    1.51    0.48
 -12   2  -3    2.10    0.46
  12   2   3    1.10    0.38
 -12   2  -3    2.13    0.41
  12   2   3    2.21    0.22
  14  -2   3   16.77    1.02
  14  -2   3   15.55    0.89
  14  -2   3   16.45    0.90
 -14  -2  -3   16.39    0.75
 -14  -2  -3   16.84    0.96
  14  -2   3   15.80    0.92
 -14  -2  -3   16.81    0.96
 -14  -2  -3   15.12    0.89
  14  -2   3   17.36    0.98
 -14  -2  -3   15.28    0.67
 -14   2  -3   13.86    1.02
 -14   2  -3   15.48    0.94
 -14   2  -3   15.70    0.89
  14   2   3   16.08    0.88
  14   2   3   15.43    0.90
 -14   2  -3   16.06    0.97
  14   2   3   16.00    0.60
  16  -2   3    0.78    0.38
  16  -2   3    0.37    0.37
 -16  -2  -3    0.85    0.41
 -16  -2  -3    1.36    0.42
 -16  -2  -3    0.70    0.22
  16  -2   3    0.74    0.47
 -16  -2  -3    1.48    0.31
  16  -2   3    1.04    0.38
  16  -2   3    1.32    0.37
 -16  -2  -3    0.88    0.23
 -16   2  -3    0.71    0.51
 -16   2  -3    1.20    0.40
  16   2   3    0.83    0.37
  16   2   3    1.06    0.16
 -16   2  -3    0.42    0.46
  16   2   3    1.38    0.48
  16   2   3    1.10    0.17
  18  -2   3    2.18    0.50
  18  -2   3    1.82    0.42
 -18  -2  -3    2.15    0.28
 -18  -2  -3    1.87    0.28
 -18  -2  -3    2.92    0.60
 -18  -2  -3    2.64    0.41
  18  -2   3    1.96    0.60
 -18   2  -3    2.76    0.51
 -18   2  -3    2.27    0.64
 -18   2  -3    2.35    0.61
  18   2   3    2.49    0.53
  18   2   3    2.19    0.47
 -20  -2  -3    6.73    0.81
 -20  -2  -3    7.28    0.65
 -20  -2  -3    6.70    0.41
  20  -2   3    6.08    0.76
 -20  -2  -3    6.81    0.47
  20  -2   3    8.84    1.00
  20  -2   3    6.81    0.64
 -20   2  -3    8.21    0.87
  20   2   3    6.94    0.80
  20   2   3    7.01    0.68
 -20   2  -3    6.67    0.95
  22  -2   3   -0.66    0.58
  22  -2   3   -0.41    0.45
 -22  -2  -3    0.66    0.39
 -22  -2  -3   -0.31    0.51
 -22   2  -3   -0.41    0.61
  22   2   3    0.02    0.52
 -22   2  -3   -0.47    0.55
 -24  -2  -3    1.73    0.64
  24  -2   3    1.30    0.75
 -24  -2  -3    2.55    0.69
  24  -2   3    1.08    0.59
 -24   2  -3    2.46    0.76
 -24   2  -3    0.72    0.67
  24   2   3   -0.13    0.50
  26  -2   3    1.50    0.69
 -26  -2  -3    1.77    0.71
  26  -2   3    2.49    0.89
  26   2   3    1.68    0.68
 -26   2  -3    2.66    0.91
 -26   2  -3    2.71    0.84
  27  -3  -3    1.08    0.57
  27  -3  -3   -1.03    0.70
 -27   3   3    0.54    0.83
 -27   3   3    1.66    0.87
  25  -3  -3    0.15    0.71
  25  -3  -3    0.83    0.48
 -25   3   3   -0.18    0.72
 -25   3   3   -0.35    0.68
 -23  -3   3    1.86    0.53
  23  -3  -3    1.83    0.49
 -23  -3   3    1.52    0.37
  23  -3  -3    1.94    0.73
 -23   3   3    2.77    0.80
 -23   3   3    2.32    0.73
  21  -3  -3    0.48    0.55
 -21  -3   3    0.55    0.37
 -21  -3   3    0.26    0.27
  21  -3  -3   -0.20    0.36
 -21  -3   3   -0.14    0.32
  21  -3  -3    0.03    0.25
  21  -3  -3   -0.63    0.35
 -21   3   3    0.69    0.63
 -21   3   3   -0.53    0.56
 -19  -3   3   -0.07    0.32
  19  -3  -3   -0.02    0.25
 -19  -3   3    0.31    0.27
  19  -3  -3    0.01    0.35
  19  -3  -3    0.06    0.53
 -19  -3   3   -0.46    0.28
  19  -3  -3    0.38    0.38
 -19   3   3    0.88    0.59
 -19   3   3    0.19    0.54
  17  -3  -3   -0.18    0.34
  17  -3  -3    0.92    0.28
 -17  -3   3   -0.26    0.29
  17  -3  -3    0.13    0.35
  17  -3  -3    0.40    0.45
 -17  -3   3    0.22    0.31
 -17  -3   3   -0.23    0.27
 -17  -3   3    0.43    0.28
 -17  -3   3    0.55    0.28
 -17   3   3   -0.27    0.45
  15  -3  -3    0.49    0.44
 -15  -3   3    0.24    0.30
 -15  -3   3   -0.06    0.23
 -15  -3   3    0.16    0.27
 -15  -3   3    0.47    0.27
  15  -3  -3    0.35    0.32
  15  -3  -3    0.01    0.40
  15  -3  -3    0.39    0.24
 -15  -3   3    0.20    0.24
  15  -3  -3    0.87    0.37
 -15  -3   3    0.06    0.28
  15  -3  -3    0.22    0.33
 -15  -3   3    0.09    0.24
 -15   3   3   -0.09    0.42
 -15   3   3    0.36    0.46
 -13  -3   3   -0.32    0.28
  13  -3  -3   -0.26    0.32
 -13  -3   3   -0.46    0.22
  13  -3  -3   -0.20    0.22
  13  -3  -3   -0.10    0.33
  13  -3  -3   -0.14    0.38
 -13  -3   3    0.21    0.24
 -13  -3   3   -0.13    0.20
  13  -3  -3    0.68    0.28
 -13  -3   3   -0.66    0.24
  13  -3  -3    0.31    0.34
 -13  -3   3   -0.13    0.19
  13   3  -3   -0.15    0.27
 -13   3   3   -0.41    0.37
 -13   3   3    0.30    0.41
  11  -3  -3    5.35    0.61
 -11  -3   3    5.29    0.53
  11  -3  -3    6.56    0.51
 -11  -3   3    5.62    0.44
  11  -3  -3    5.21    0.60
  11  -3  -3    6.91    0.61
 -11  -3   3    5.63    0.53
  11  -3  -3    6.70    0.63
 -11  -3   3    5.31    0.45
 -11   3   3    4.67    0.59
 -11   3   3    5.50    0.59
  11   3  -3    6.03    0.56
 -11   3   3    5.58    0.28
  -9  -3   3   86.94    2.68
  -9  -3   3   86.21    2.68
   9  -3  -3   88.57    2.96
  -9  -3   3   87.97    2.75
  -9  -3   3   85.16    2.83
   9  -3  -3   90.98    2.98
  -9  -3   3   86.72    2.92
  -9  -3   3   87.64    2.89
   9  -3  -3   84.47    2.94
   9  -3  -3   86.83    2.85
   9  -3  -3   89.86    2.95
  -9   3   3   88.57    2.95
  -9   3   3   86.92    2.99
  -9   3   3   87.30    2.70
   9   3  -3   83.44    2.88
  -9   3   3   91.84    2.98
   7  -3  -3    1.47    0.29
  -7  -3   3    1.06    0.34
   7  -3  -3    1.13    0.36
  -7  -3   3    1.14    0.35
   7  -3  -3    0.99    0.38
  -7  -3   3    0.70    0.18
   7  -3  -3    1.46    0.24
  -7  -3   3    1.04    0.22
   7  -3  -3    1.91    0.40
  -7   3   3    0.94    0.39
  -7   3   3    0.83    0.23
  -7   3   3    1.09    0.37
   7   3  -3    1.15    0.37
   5  -3  -3    0.71    0.24
  -5  -3   3    1.10    0.26
   5  -3  -3   -0.18    0.29
   5  -3  -3    0.32    0.29
  -5  -3   3    0.03    0.09
   5  -3  -3    0.76    0.30
   5  -3  -3    0.78    0.33
  -5  -3   3    0.32    0.28
  -5  -3   3    0.78    0.32
  -5   3   3    0.11    0.25
  -5   3   3    1.05    0.34
   5   3  -3    0.37    0.33
  -5   3   3    0.49    0.36
   3  -3  -3    0.79    0.30
   3  -3  -3    0.68    0.28
  -3  -3   3    0.82    0.28
   3  -3  -3    0.65    0.34
  -3  -3   3    0.47    0.32
  -3  -3   3    0.32    0.30
   3  -3  -3    0.27    0.25
  -3   3   3    0.12    0.27
   3   3  -3    0.33    0.30
  -3   3   3    0.92    0.31
   3   3  -3    0.59    0.25
  -3   3   3   -0.28    0.30
  -1  -3   3   46.26    1.46
   1  -3  -3   46.06    1.56
   1  -3  -3   44.73    1.61
  -1  -3   3   44.54    1.60
   1  -3  -3   45.66    1.59
  -1  -3   3   44.74    1.61
  -1  -3   3   46.00    1.61
  -1  -3   3   45.09    1.61
  -1   3   3   44.73    1.60
   1   3  -3   45.39    1.59
   1   3  -3   46.63    1.45
   1   3  -3   44.68    1.64
  -1   3   3   45.91    1.56
  -1   3   3   49.01    1.65
   1  -3   3    8.35    0.47
   1  -3   3    8.67    0.57
   1  -3   3    8.60    0.54
  -1  -3  -3    8.46    0.46
  -1  -3  -3    8.49    0.57
  -1  -3  -3    7.89    0.56
   1  -3   3    8.07    0.58
  -1   3  -3    8.05    0.60
   1   3   3    9.05    0.58
  -1   3  -3    8.16    0.45
  -1   3  -3    8.20    0.59
  -1   3  -3    9.05    0.48
  -1   3  -3    8.10    0.59
   1   3   3    8.63    0.46
   1   3   3    7.81    0.59
   1   3   3    8.18    0.44
  -3  -3  -3   37.26    1.22
   3  -3   3   34.70    1.42
  -3  -3  -3   36.83    1.26
  -3  -3  -3   39.82    1.43
  -3  -3  -3   36.17    1.34
   3  -3   3   37.81    1.32
   3  -3   3   37.00    1.43
   3  -3   3   38.23    1.34
  -3   3  -3   38.54    1.32
  -3   3  -3   38.78    1.43
   3   3   3   39.36    1.35
   3   3   3   36.41    1.26
   3   3   3   38.55    1.35
  -3   3  -3   39.94    1.45
   3   3   3   35.66    1.41
  -3   3  -3   38.39    1.37
   5  -3   3   19.16    0.77
  -5  -3  -3   20.09    0.95
  -5  -3  -3   20.33    0.88
   5  -3   3   20.75    0.97
  -5  -3  -3   19.81    0.77
  -5  -3  -3   19.39    0.66
  -5  -3  -3   19.72    0.82
   5  -3   3   18.36    0.88
   5  -3   3   18.20    0.94
   5   3   3   18.29    0.82
  -5   3  -3   19.04    0.93
   5   3   3   20.77    0.81
   5   3   3   17.72    0.91
   5   3   3   19.06    0.77
  -5   3  -3   18.55    0.85
  -5   3  -3   20.30    0.97
  -5   3  -3   19.90    0.96
  -7  -3  -3    9.05    0.51
  -7  -3  -3    7.95    0.48
   7  -3   3    8.44    0.45
  -7  -3  -3    8.75    0.55
  -7  -3  -3    7.91    0.57
   7  -3   3    9.16    0.70
   7  -3   3    7.50    0.62
  -7  -3  -3    9.08    0.64
   7  -3   3    8.79    0.65
   7   3   3    8.04    0.60
  -7   3  -3    7.94    0.64
   7   3   3    8.69    0.53
  -7   3  -3    7.66    0.65
  -7   3  -3    7.62    0.58
   7   3   3    7.99    0.52
  -7   3  -3    8.34    0.68
   7   3   3    8.82    0.68
  -9  -3  -3    0.17    0.24
   9  -3   3    0.60    0.17
  -9  -3  -3    0.32    0.31
  -9  -3  -3    0.39    0.21
   9  -3   3    0.23    0.34
   9  -3   3    0.79    0.38
   9  -3   3    0.36    0.39
  -9  -3  -3    0.46    0.16
  -9  -3  -3    0.20    0.35
   9   3   3    0.69    0.26
  -9   3  -3   -0.17    0.31
   9   3   3    1.01    0.30
  -9   3  -3    0.10    0.38
  -9   3  -3    0.16    0.42
  -9   3  -3    0.84    0.38
   9   3   3    0.71    0.38
  11  -3   3    1.38    0.46
  11  -3   3    1.05    0.37
  11  -3   3    1.16    0.40
 -11  -3  -3    1.01    0.21
  11  -3   3    0.87    0.23
 -11  -3  -3    0.88    0.33
  11  -3   3    1.07    0.14
 -11  -3  -3    0.92    0.30
 -11  -3  -3    1.36    0.23
 -11  -3  -3    0.75    0.39
 -11  -3  -3    1.49    0.40
  11  -3   3    1.85    0.41
  11   3   3    0.96    0.38
  11   3   3    1.37    0.20
  11   3   3    0.98    0.32
  11   3   3    0.77    0.25
 -11   3  -3    0.46    0.41
 -11   3  -3    2.11    0.46
  11   3   3    0.33    0.38
 -11   3  -3    1.77    0.52
 -11   3  -3    0.83    0.40
  13  -3   3    0.15    0.34
 -13  -3  -3    0.77    0.35
  13  -3   3   -0.09    0.38
 -13  -3  -3    0.31    0.20
  13  -3   3    0.40    0.39
 -13  -3  -3    0.69    0.32
 -13  -3  -3    0.06    0.33
  13  -3   3    0.55    0.34
  13  -3   3    0.48    0.20
 -13  -3  -3    0.36    0.18
  13  -3   3    0.29    0.39
 -13  -3  -3    0.61    0.30
  13   3   3    0.89    0.40
 -13   3  -3   -0.08    0.40
  13   3   3    0.80    0.15
 -13   3  -3    0.92    0.45
 -13   3  -3   -0.06    0.47
  13   3   3    0.78    0.40
 -13   3  -3    1.05    0.40
 -15  -3  -3    0.04    0.33
 -15  -3  -3    0.18    0.36
 -15  -3  -3    0.23    0.17
  15  -3   3   -0.41    0.33
  15  -3   3   -0.14    0.41
  15  -3   3    0.41    0.43
 -15  -3  -3   -0.12    0.21
  15  -3   3   -0.90    0.38
  15  -3   3    0.09    0.16
 -15  -3  -3   -0.19    0.29
 -15  -3  -3   -0.04    0.30
 -15   3  -3   -0.16    0.47
  15   3   3    0.49    0.42
  15   3   3   -0.29    0.39
 -15   3  -3   -0.36    0.48
 -15   3  -3    0.37    0.37
 -17  -3  -3    2.38    0.48
  17  -3   3    1.92    0.59
 -17  -3  -3    2.31    0.33
  17  -3   3    2.13    0.20
  17  -3   3    2.38    0.52
 -17  -3  -3    2.06    0.34
  17  -3   3    3.28    0.57
 -17  -3  -3    2.22    0.23
  17   3   3    1.31    0.50
  17   3   3    2.65    0.53
 -17   3  -3    2.25    0.52
 -17   3  -3    1.69    0.63
 -17   3  -3    2.35    0.70
  19  -3   3    0.25    0.59
  19  -3   3    1.05    0.43
 -19  -3  -3   -0.05    0.28
 -19  -3  -3    0.14    0.41
 -19  -3  -3    0.27    0.16
  19  -3   3    0.40    0.49
 -19  -3  -3    0.68    0.28
 -19   3  -3    0.60    0.60
  19   3   3    0.15    0.51
  19   3   3    0.79    0.46
 -19   3  -3    0.10    0.56
  21  -3   3   -0.50    0.47
 -21  -3  -3    0.24    0.26
 -21  -3  -3    0.50    0.32
  21  -3   3   -0.80    0.51
 -21  -3  -3   -0.10    0.44
  21  -3   3    0.13    0.39
 -21   3  -3   -0.51    0.60
  21   3   3    0.68    0.56
  21   3   3    0.04    0.45
 -21   3  -3   -0.55    0.55
  23  -3   3    0.03    0.66
 -23  -3  -3    0.27    0.34
  23  -3   3    0.42    0.51
 -23  -3  -3   -0.30    0.48
 -23   3  -3    0.06    0.61
  23   3   3   -0.07    0.55
 -23   3  -3    0.50    0.71
 -25  -3  -3   -0.54    0.49
  25  -3   3    0.67    0.69
  25  -3   3    0.86    0.59
 -25   3  -3   -0.94    0.68
 -25   3  -3    0.67    0.72
  25   3   3   -0.32    0.60
  26  -4  -3    0.95    0.55
  26  -4  -3   -0.48    0.63
 -26   4   3    0.04    0.79
 -26   4   3    0.46    0.82
  24  -4  -3    2.60    0.59
  24  -4  -3    1.45    0.72
 -24   4   3    2.65    0.88
 -24   4   3    2.80    0.84
  22  -4  -3    5.11    0.68
  22  -4  -3    5.28    0.70
 -22  -4   3    3.82    0.56
  22  -4  -3    4.79    0.90
 -22   4   3    5.97    0.99
 -22   4   3    4.54    0.89
 -20  -4   3    0.35    0.31
 -20  -4   3   -0.09    0.32
  20  -4  -3   -0.61    0.48
  20  -4  -3   -0.08    0.41
  20  -4  -3    0.09    0.43
  20  -4  -3    0.52    0.30
 -20  -4   3   -0.29    0.30
 -20   4   3   -0.13    0.62
 -20   4   3   -0.01    0.57
 -18  -4   3   -0.07    0.27
 -18  -4   3   -0.13    0.28
  18  -4  -3    0.19    0.41
  18  -4  -3    0.41    0.55
 -18  -4   3   -0.08    0.28
  18  -4  -3   -0.22    0.26
  18  -4  -3   -0.45    0.35
 -18   4   3   -0.11    0.53
 -16  -4   3    0.00    0.25
 -16  -4   3    0.54    0.30
  16  -4  -3    0.22    0.45
  16  -4  -3    0.09    0.39
 -16  -4   3   -0.23    0.24
 -16  -4   3   -0.06    0.31
  16  -4  -3    0.00    0.33
 -16  -4   3   -0.32    0.25
  16  -4  -3    0.19    0.28
 -16  -4   3   -0.25    0.35
 -16   4   3    0.03    0.51
 -14  -4   3    1.59    0.35
  14  -4  -3    1.06    0.33
 -14  -4   3    0.82    0.34
 -14  -4   3    1.45    0.41
 -14  -4   3    1.17    0.29
  14  -4  -3    1.62    0.51
  14  -4  -3    1.18    0.44
  14   4  -3    1.01    0.40
 -14   4   3    0.06    0.49
 -12  -4   3    2.45    0.47
 -12  -4   3    2.10    0.44
 -12  -4   3    2.89    0.39
  12  -4  -3    2.61    0.50
 -12  -4   3    2.50    0.32
 -12  -4   3    2.75    0.22
 -12  -4   3    2.56    0.22
  12  -4  -3    3.21    0.42
  12  -4  -3    2.25    0.51
  12  -4  -3    2.57    0.46
  12  -4  -3    2.63    0.52
 -12   4   3    2.18    0.48
 -12   4   3    2.54    0.53
  12   4  -3    3.12    0.47
  10  -4  -3    0.89    0.42
 -10  -4   3    1.24    0.39
  10  -4  -3    1.59    0.40
 -10  -4   3    1.15    0.23
 -10  -4   3    0.93    0.22
 -10  -4   3    1.72    0.42
  10  -4  -3    0.96    0.40
 -10  -4   3    1.19    0.29
  10  -4  -3    1.31    0.33
 -10  -4   3    1.11    0.21
  10  -4  -3    0.42    0.36
  10   4  -3    1.26    0.36
 -10   4   3    1.39    0.24
  10   4  -3    1.40    0.42
 -10   4   3    1.37    0.44
 -10   4   3    1.07    0.43
   8  -4  -3    5.47    0.59
   8  -4  -3    5.26    0.59
   8  -4  -3    5.15    0.40
   8  -4  -3    4.84    0.51
  -8  -4   3    5.31    0.59
  -8  -4   3    5.45    0.29
  -8  -4   3    5.43    0.40
  -8  -4   3    5.17    0.55
  -8  -4   3    6.43    0.44
   8  -4  -3    5.24    0.55
   8  -4  -3    5.52    0.59
   8   4  -3    5.10    0.60
  -8   4   3    4.95    0.59
   8   4  -3    4.91    0.56
  -8   4   3    5.86    0.62
  -8   4   3    5.36    0.42
   6  -4  -3    0.12    0.24
  -6  -4   3   -0.21    0.25
  -6  -4   3   -0.11    0.31
   6  -4  -3   -0.06    0.32
   6  -4  -3   -0.13    0.33
   6  -4  -3   -0.02    0.33
  -6  -4   3   -0.29    0.29
   6  -4  -3    0.05    0.34
  -6  -4   3    0.09    0.25
  -6   4   3   -0.49    0.31
  -6   4   3    0.37    0.27
   6   4  -3   -0.21    0.30
   6   4  -3    0.21    0.37
  -6   4   3   -0.37    0.37
   4  -4  -3    4.46    0.48
   4  -4  -3    5.52    0.51
   4  -4  -3    7.32    0.63
  -4  -4   3    6.28    0.58
  -4  -4   3    4.97    0.46
  -4  -4   3    4.62    0.44
   4  -4  -3    4.79    0.44
  -4  -4   3    5.49    0.53
   4  -4  -3    4.80    0.50
   4   4  -3    4.95    0.56
  -4   4   3    5.48    0.59
  -4   4   3    6.22    0.51
  -4   4   3    5.32    0.52
   4   4  -3    4.52    0.51
  -2  -4   3    8.83    0.63
  -2  -4   3    8.03    0.62
   2  -4  -3    8.16    0.59
  -2  -4   3    8.54    0.57
   2  -4  -3    7.16    0.59
  -2  -4   3    6.83    0.54
   2  -4  -3    8.39    0.60
   2   4  -3    7.77    0.35
  -2   4   3    8.99    0.68
  -2   4   3    7.78    0.56
  -2   4   3    8.77    0.63
   2   4  -3    8.76    0.68
   0  -4  -3    3.88    0.38
   0  -4   3    4.34    0.51
   0  -4   3    4.11    0.35
   0  -4   3    4.50    0.46
   0  -4   3    4.65    0.47
   0  -4  -3    3.74    0.47
   0  -4  -3    4.99    0.52
   0   4  -3    3.48    0.42
   0   4  -3    4.23    0.49
   0   4  -3    4.72    0.52
   0   4   3    3.94    0.47
   0   4   3    5.37    0.56
   0   4   3    4.58    0.40
   0   4  -3    4.24    0.33
   2  -4   3   16.97    0.87
   2  -4   3   17.43    0.82
  -2  -4  -3   18.03    0.85
   2  -4   3   16.72    0.75
  -2  -4  -3   17.25    0.87
  -2  -4  -3   17.13    0.73
   2  -4   3   17.85    0.93
   2   4   3   17.26    0.84
  -2   4  -3   16.16    0.77
  -2   4  -3   16.75    0.89
  -2   4  -3   16.63    0.93
   2   4   3   16.32    0.68
  -2   4  -3   18.55    0.91
   2   4   3   16.08    0.84
   2   4   3   15.09    0.87
   2   4   3   16.63    0.73
   4  -4   3    4.33    0.45
  -4  -4  -3    2.93    0.39
   4  -4   3    4.46    0.43
   4  -4   3    4.62    0.52
  -4  -4  -3    4.29    0.33
  -4  -4  -3    4.69    0.55
  -4  -4  -3    5.14    0.34
   4  -4   3    4.04    0.51
   4   4   3    4.54    0.54
   4   4   3    4.82    0.34
  -4   4  -3    3.74    0.48
   4   4   3    3.66    0.44
   4   4   3    3.80    0.42
  -4   4  -3    4.26    0.54
  -4   4  -3    5.15    0.49
  -4   4  -3    4.77    0.43
   6  -4   3   22.58    1.02
  -6  -4  -3   21.16    1.08
   6  -4   3   20.51    0.88
  -6  -4  -3   21.69    0.84
  -6  -4  -3   21.67    0.92
   6  -4   3   20.70    1.05
  -6  -4  -3   22.18    0.79
  -6  -4  -3   20.45    0.98
   6  -4   3   20.43    1.07
   6   4   3   22.39    0.85
  -6   4  -3   21.16    1.05
  -6   4  -3   22.44    1.06
   6   4   3   22.02    0.91
   6   4   3   20.93    1.10
  -6   4  -3   23.90    1.13
  -6   4  -3   21.16    0.97
   6   4   3   20.89    0.95
  -8  -4  -3   24.13    1.08
  -8  -4  -3   23.72    0.83
   8  -4   3   22.65    1.14
  -8  -4  -3   26.30    0.98
  -8  -4  -3   24.48    0.94
   8  -4   3   25.36    1.14
   8  -4   3   23.24    0.92
   8  -4   3   23.55    1.18
  -8  -4  -3   24.02    1.17
   8   4   3   22.51    1.02
   8   4   3   22.94    1.19
  -8   4  -3   24.43    1.24
   8   4   3   23.78    0.95
  -8   4  -3   23.23    1.14
  -8   4  -3   25.99    1.13
  -8   4  -3   23.72    1.15
   8   4   3   23.09    0.94
  10  -4   3    8.32    0.77
  10  -4   3    6.30    0.63
 -10  -4  -3    6.47    0.49
  10  -4   3    6.52    0.41
  10  -4   3    7.37    0.72
 -10  -4  -3    6.56    0.63
 -10  -4  -3    8.39    0.62
 -10  -4  -3    6.93    0.38
 -10  -4  -3    7.46    0.70
 -10  -4  -3    7.21    0.47
  10  -4   3    8.27    0.72
  10   4   3    7.39    0.56
 -10   4  -3    7.36    0.72
 -10   4  -3    7.13    0.72
 -10   4  -3    5.50    0.65
 -10   4  -3    8.16    0.70
  10   4   3    6.80    0.53
  10   4   3    7.11    0.69
 -12  -4  -3    0.94    0.31
 -12  -4  -3    0.34    0.18
  12  -4   3    0.66    0.16
 -12  -4  -3    0.65    0.28
  12  -4   3    0.54    0.26
  12  -4   3    0.81    0.40
  12  -4   3    0.28    0.39
 -12  -4  -3    0.96    0.37
  12  -4   3    0.22    0.39
 -12  -4  -3    0.42    0.38
 -12  -4  -3    0.72    0.22
  12  -4   3    1.16    0.41
 -12   4  -3    0.99    0.44
  12   4   3    0.35    0.43
 -12   4  -3    0.87    0.46
  12   4   3    0.36    0.18
 -12   4  -3    0.67    0.39
 -12   4  -3    1.01    0.52
  12   4   3    0.24    0.29
  14  -4   3    9.23    0.87
  14  -4   3    9.64    0.85
  14  -4   3   11.08    0.88
 -14  -4  -3   11.21    0.76
  14  -4   3   10.05    0.59
 -14  -4  -3    9.60    0.81
 -14  -4  -3   10.65    0.71
 -14  -4  -3   10.92    0.55
 -14  -4  -3   10.32    0.52
 -14   4  -3   10.24    0.88
  14   4   3   10.97    0.67
  14   4   3    8.90    0.81
 -14   4  -3    9.24    0.89
 -14   4  -3   13.13    1.05
 -16  -4  -3    1.41    0.21
  16  -4   3    0.98    0.47
 -16  -4  -3    1.64    0.53
 -16  -4  -3    1.24    0.28
  16  -4   3    1.95    0.55
 -16  -4  -3    1.86    0.43
  16  -4   3    1.59    0.28
  16  -4   3    1.62    0.59
  16   4   3    2.03    0.55
 -16   4  -3    0.41    0.54
 -16   4  -3    1.77    0.65
  18  -4   3   -0.23    0.57
 -18  -4  -3    0.23    0.28
  18  -4   3    1.85    0.52
 -18  -4  -3    0.96    0.44
  18  -4   3    0.23    0.47
  18  -4   3    0.96    0.23
  18   4   3   -0.29    0.45
 -18   4  -3    2.08    0.72
 -18   4  -3    0.45    0.58
 -20  -4  -3    1.67    0.37
 -20  -4  -3    1.24    0.34
  20  -4   3    2.00    0.55
  20  -4   3    0.84    0.65
 -20  -4  -3    3.16    0.64
  20  -4   3    1.53    0.57
  20   4   3    1.34    0.59
 -20   4  -3    1.21    0.72
 -20   4  -3   -0.42    0.65
  22  -4   3    1.02    0.71
  22  -4   3    0.75    0.57
 -22  -4  -3    0.71    0.34
 -22   4  -3   -0.43    0.63
 -22   4  -3   -0.43    0.65
  22   4   3    0.62    0.55
  24  -4   3    0.82    0.59
  24  -4   3   -1.34    0.54
 -24   4  -3    0.91    0.74
 -24   4  -3   -0.07    0.81
  25  -5  -3    0.46    0.50
  25  -5  -3    1.14    0.80
 -25   5   3   -0.32    0.71
 -25   5   3    1.11    0.82
 -23  -5   3   -0.67    0.33
  23  -5  -3    0.01    0.63
  23  -5  -3    0.90    0.51
 -23  -5   3   -0.71    0.33
 -23   5   3   -0.77    0.57
 -23   5   3   -1.94    0.67
  21  -5  -3   -0.27    0.59
 -21  -5   3    0.05    0.34
 -21  -5   3   -0.28    0.32
  21  -5  -3    0.41    0.48
  21  -5  -3   -0.03    0.43
 -21   5   3    0.46    0.61
 -21   5   3    0.37    0.73
  19  -5  -3    0.75    0.51
  19  -5  -3   -0.25    0.57
  19  -5  -3   -0.49    0.32
 -19  -5   3    0.34    0.37
  19  -5  -3   -0.21    0.40
 -19  -5   3   -0.42    0.31
 -19  -5   3    0.32    0.33
 -19   5   3    0.39    0.59
 -19   5   3   -0.12    0.59
 -17  -5   3    0.75    0.69
 -17  -5   3    0.72    0.33
  17  -5  -3    0.81    0.49
  17  -5  -3    1.63    0.49
  17  -5  -3    1.80    0.60
  17  -5  -3    0.45    0.36
 -17  -5   3    1.06    0.35
  17   5  -3    1.51    0.49
 -17   5   3    1.91    0.65
  15  -5  -3    2.77    0.46
 -15  -5   3    1.69    0.32
  15  -5  -3    1.45    0.54
  15  -5  -3    2.15    0.62
 -15  -5   3    1.55    0.43
 -15  -5   3    3.42    0.54
  15   5  -3    2.32    0.52
 -15   5   3    1.75    0.61
  13  -5  -3    4.43    0.51
 -13  -5   3    3.83    0.35
 -13  -5   3    3.84    0.32
 -13  -5   3    3.60    0.51
 -13  -5   3    4.22    0.57
 -13  -5   3    4.74    0.65
  13  -5  -3    4.46    0.68
  13  -5  -3    4.98    0.64
 -13  -5   3    4.05    0.32
 -13   5   3    3.29    0.64
  13   5  -3    4.55    0.57
 -11  -5   3    5.58    0.61
  11  -5  -3    4.12    0.52
  11  -5  -3    3.94    0.59
  11  -5  -3    3.67    0.57
 -11  -5   3    4.84    0.64
 -11  -5   3    4.58    0.38
  11  -5  -3    4.50    0.63
 -11  -5   3    4.29    0.38
 -11  -5   3    4.31    0.30
 -11  -5   3    4.70    0.53
  11  -5  -3    4.66    0.63
 -11   5   3    5.38    0.70
  11   5  -3    3.34    0.58
  11   5  -3    3.95    0.57
 -11   5   3    3.83    0.38
   9  -5  -3    0.51    0.26
  -9  -5   3   -0.03    0.23
   9  -5  -3    0.64    0.41
  -9  -5   3    0.54    0.38
  -9  -5   3   -0.22    0.25
  -9  -5   3    0.41    0.37
   9  -5  -3   -0.14    0.35
   9  -5  -3   -0.37    0.36
   9  -5  -3    0.27    0.30
   9  -5  -3    0.02    0.39
  -9   5   3   -0.03    0.26
  -9   5   3    0.08    0.41
   9   5  -3    0.49    0.37
   9   5  -3   -0.02    0.45
  -7  -5   3    0.36    0.29
   7  -5  -3    0.23    0.37
   7  -5  -3    0.15    0.39
  -7  -5   3    0.03    0.26
   7  -5  -3    0.52    0.28
  -7  -5   3   -0.27    0.33
   7  -5  -3    0.43    0.36
  -7  -5   3    0.05    0.37
   7  -5  -3    0.25    0.40
  -7  -5   3    0.49    0.29
   7  -5  -3    0.40    0.40
   7   5  -3    0.01    0.39
  -7   5   3    0.43    0.29
   7   5  -3    0.73    0.45
  -7   5   3    0.49    0.41
  -5  -5   3    0.96    0.41
  -5  -5   3    0.22    0.32
   5  -5  -3    0.44    0.37
   5  -5  -3    1.53    0.39
   5  -5  -3    0.79    0.41
  -5  -5   3    0.59    0.33
   5  -5  -3    0.52    0.32
  -5  -5   3    0.55    0.39
   5  -5  -3    0.55    0.40
   5  -5  -3    0.86    0.37
  -5  -5   3    0.16    0.29
  -5   5   3    0.79    0.40
  -5   5   3    0.24    0.40
   5   5  -3    0.52    0.39
  -5   5   3    0.60    0.33
   5   5  -3    1.31    0.44
   3  -5  -3   18.21    1.00
  -3  -5   3   14.67    0.89
   3  -5  -3   15.80    0.86
  -3  -5   3   16.61    0.87
  -3  -5   3   14.72    0.88
  -3  -5   3   16.82    0.87
   3  -5  -3   15.78    0.84
   3   5  -3   15.32    0.92
  -3   5   3   16.05    0.96
  -3   5   3   17.34    0.92
  -3   5   3   15.09    0.89
   3   5  -3   16.57    0.94
   1  -5  -3    4.62    0.55
   1  -5  -3    4.94    0.49
  -1  -5   3    4.71    0.52
  -1  -5   3    4.51    0.38
  -1  -5   3    3.79    0.48
  -1  -5   3    4.58    0.55
   1  -5  -3    3.79    0.50
  -1  -5   3    3.02    0.44
   1   5  -3    4.17    0.30
  -1   5   3    3.84    0.51
  -1   5   3    3.78    0.45
   1   5  -3    4.64    0.58
  -1   5   3    4.03    0.54
   1  -5   3    7.54    0.63
  -1  -5  -3    7.21    0.54
   1  -5   3    7.79    0.67
   1  -5   3    6.20    0.60
   1  -5   3    7.73    0.54
  -1  -5  -3    6.98    0.64
   1  -5   3    9.36    0.74
  -1  -5  -3    6.80    0.63
  -1   5  -3    7.59    0.50
   1   5   3    7.58    0.56
   1   5   3    7.26    0.46
   1   5   3    6.76    0.61
  -1   5  -3    6.54    0.62
  -1   5  -3    6.57    0.65
   1   5   3    6.64    0.63
   1   5   3    7.63    0.68
  -3  -5  -3    0.66    0.34
  -3  -5  -3    1.12    0.29
   3  -5   3    1.74    0.43
   3  -5   3    1.03    0.42
   3  -5   3    0.98    0.33
   3  -5   3    1.14    0.43
  -3  -5  -3    1.39    0.45
   3  -5   3    1.14    0.35
   3   5   3    0.72    0.21
   3   5   3    1.27    0.39
   3   5   3    0.29    0.40
  -3   5  -3    1.61    0.48
   3   5   3    1.21    0.43
  -3   5  -3    0.90    0.30
  -3   5  -3    1.25    0.43
  -5  -5  -3   18.62    0.79
   5  -5   3   18.94    0.93
  -5  -5  -3   17.98    1.00
   5  -5   3   17.93    1.05
   5  -5   3   19.56    1.02
  -5  -5  -3   18.89    0.90
   5  -5   3   18.10    1.04
   5  -5   3   19.26    0.89
   5   5   3   19.17    0.74
   5   5   3   18.94    0.97
  -5   5  -3   20.62    0.93
   5   5   3   19.11    1.05
   5   5   3   18.61    0.92
  -5   5  -3   19.90    1.08
  -5   5  -3   17.49    0.93
  -5   5  -3   20.32    1.07
  -7  -5  -3   14.04    0.85
   7  -5   3   14.11    0.93
  -7  -5  -3   11.91    0.85
   7  -5   3   13.32    0.72
  -7  -5  -3   14.19    0.62
   7  -5   3   14.24    0.90
  -7  -5  -3   13.48    0.74
   7  -5   3   12.58    0.83
  -7  -5  -3   13.46    0.60
   7  -5   3   14.40    0.90
   7   5   3   12.79    0.61
  -7   5  -3   15.43    0.90
   7   5   3   13.60    0.80
   7   5   3   13.69    0.72
  -7   5  -3   12.56    0.93
   7   5   3   14.19    0.96
  -7   5  -3   14.06    0.94
  -7   5  -3   14.99    0.82
  -9  -5  -3    4.16    0.32
   9  -5   3    5.13    0.42
  -9  -5  -3    3.95    0.61
  -9  -5  -3    4.37    0.44
   9  -5   3    4.40    0.63
  -9  -5  -3    3.33    0.51
   9  -5   3    3.65    0.60
  -9  -5  -3    4.17    0.36
   9  -5   3    3.63    0.53
   9  -5   3    4.38    0.59
  -9   5  -3    3.40    0.55
   9   5   3    4.13    0.40
  -9   5  -3    4.58    0.68
  -9   5  -3    4.35    0.58
  -9   5  -3    5.00    0.59
   9   5   3    4.93    0.53
   9   5   3    3.46    0.57
   9   5   3    4.79    0.40
  11  -5   3   -0.10    0.42
 -11  -5  -3    0.56    0.42
 -11  -5  -3    0.44    0.43
  11  -5   3    0.92    0.33
  11  -5   3    0.61    0.23
 -11  -5  -3    0.21    0.17
 -11  -5  -3    0.08    0.18
 -11  -5  -3    0.51    0.25
  11  -5   3   -0.01    0.39
 -11  -5  -3    0.06    0.23
 -11   5  -3    0.51    0.47
  11   5   3    0.25    0.32
 -11   5  -3    0.34    0.44
 -11   5  -3    0.08    0.36
  11   5   3    0.49    0.44
 -13  -5  -3    2.95    0.45
  13  -5   3    2.57    0.26
 -13  -5  -3    2.21    0.26
  13  -5   3    1.75    0.37
 -13  -5  -3    2.25    0.25
  13  -5   3    2.28    0.57
 -13  -5  -3    1.66    0.30
  13  -5   3    1.33    0.50
 -13  -5  -3    2.22    0.37
  13   5   3    2.51    0.61
  13   5   3    2.14    0.42
 -13   5  -3    1.39    0.57
 -13   5  -3    3.42    0.67
 -15  -5  -3    3.37    0.45
 -15  -5  -3    3.60    0.34
  15  -5   3    4.24    0.68
  15  -5   3    3.85    0.67
  15  -5   3    3.86    0.66
  15  -5   3    3.48    0.44
 -15  -5  -3    3.63    0.33
 -15   5  -3    4.51    0.73
  15   5   3    4.16    0.51
 -15   5  -3    4.49    0.74
  15   5   3    5.03    0.74
 -17  -5  -3   -0.08    0.22
 -17  -5  -3    0.97    0.37
  17  -5   3   -0.57    0.25
 -17  -5  -3    0.06    0.17
  17  -5   3    0.33    0.59
  17  -5   3    0.68    0.54
  17  -5   3    0.47    0.51
 -17   5  -3    0.44    0.67
 -17   5  -3   -0.88    0.55
  17   5   3    0.54    0.57
  19  -5   3    2.33    0.70
  19  -5   3    2.29    0.60
  19  -5   3    1.69    0.60
 -19  -5  -3    2.04    0.33
 -19  -5  -3    2.37    0.51
 -19   5  -3    2.69    0.75
 -19   5  -3    1.29    0.78
  19   5   3    2.89    0.70
  21  -5   3   -0.30    0.48
  21  -5   3    0.92    0.66
  21  -5   3   -0.34    0.48
 -21  -5  -3    0.73    0.34
 -21   5  -3   -0.80    0.63
 -21   5  -3   -0.43    0.64
  21   5   3    0.28    0.58
  23  -5   3    1.41    0.73
  23  -5   3    0.63    0.62
  23   5   3    0.12    0.60
 -23   5  -3    0.87    0.87
 -23   5  -3   -0.21    0.71
  24  -6  -3    0.71    0.78
  24  -6  -3   -0.28    0.52
 -24   6   3    0.10    0.80
 -24   6   3    0.43    0.82
 -22  -6   3   -0.35    0.39
  22  -6  -3    0.19    0.54
  22  -6  -3    0.25    0.64
  22  -6  -3    0.64    0.50
 -22   6   3   -0.36    0.74
 -22   6   3   -0.52    0.60
 -20  -6   3    0.00    0.36
 -20  -6   3    0.89    0.40
 -20  -6   3    0.09    0.43
  20  -6  -3    2.28    0.70
  20  -6  -3    1.70    0.63
  20  -6  -3    0.57    0.46
 -20   6   3    1.16    0.73
 -20   6   3    0.83    0.66
 -18  -6   3    1.50    0.37
  18  -6  -3    2.63    0.69
  18  -6  -3    2.00    0.64
 -18  -6   3    3.55    0.48
 -18   6   3    2.12    0.76
  18   6  -3    2.87    0.62
 -18   6   3    3.16    0.78
  16  -6  -3    1.61    0.58
 -16  -6   3    1.09    0.19
  16  -6  -3    1.74    0.62
 -16  -6   3    1.24    0.21
 -16  -6   3    1.14    0.29
 -16   6   3    0.40    0.58
  16   6  -3    1.38    0.51
 -14  -6   3    0.22    0.24
 -14  -6   3   -0.19    0.17
  14  -6  -3    0.30    0.37
 -14  -6   3    0.11    0.23
  14  -6  -3   -0.20    0.44
  14  -6  -3   -0.28    0.45
  14   6  -3    0.46    0.47
 -14   6   3    0.00    0.51
 -12  -6   3   -0.04    0.25
 -12  -6   3    0.41    0.27
  12  -6  -3    0.22    0.34
  12  -6  -3    0.09    0.49
 -12  -6   3    0.14    0.38
  12  -6  -3    0.12    0.48
 -12   6   3    0.19    0.52
  12   6  -3    0.35    0.44
 -10  -6   3    2.05    0.41
  10  -6  -3    1.92    0.53
  10  -6  -3    2.10    0.46
 -10  -6   3    1.97    0.36
  10  -6  -3    2.39    0.38
 -10  -6   3    2.01    0.39
  10  -6  -3    2.36    0.58
 -10  -6   3    0.91    0.42
 -10   6   3    2.23    0.39
 -10   6   3    1.59    0.53
  10   6  -3    0.89    0.49
  10   6  -3    1.36    0.48
  -8  -6   3    1.03    0.48
   8  -6  -3    0.84    0.33
   8  -6  -3    0.75    0.40
   8  -6  -3    0.67    0.40
   8  -6  -3    2.31    0.55
  -8  -6   3    0.78    0.34
  -8  -6   3    0.29    0.42
  -8  -6   3    0.46    0.33
   8  -6  -3    0.91    0.43
   8  -6  -3   -0.05    0.38
  -8  -6   3    0.74    0.33
  -8   6   3    0.44    0.34
  -8   6   3    0.18    0.39
   8   6  -3    0.26    0.37
   8   6  -3    0.88    0.49
  -6  -6   3    1.93    0.50
   6  -6  -3    1.41    0.45
   6  -6  -3    2.16    0.50
  -6  -6   3    1.77    0.47
  -6  -6   3    2.16    0.44
   6  -6  -3    1.38    0.43
   6  -6  -3    1.92    0.44
   6  -6  -3    1.12    0.45
  -6  -6   3    2.03    0.41
   6  -6  -3    2.34    0.40
  -6  -6   3    1.77    0.39
   6   6  -3    1.21    0.48
   6   6  -3    1.67    0.50
  -6   6   3    1.99    0.42
  -6   6   3    1.60    0.50
  -4  -6   3    2.78    0.45
   4  -6  -3    2.44    0.49
  -4  -6   3    2.09    0.42
  -4  -6   3    2.52    0.49
   4  -6  -3    2.05    0.49
   4  -6  -3    2.68    0.53
  -4  -6   3    1.51    0.47
   4  -6  -3    2.38    0.43
   4  -6  -3    1.83    0.45
   4   6  -3    2.34    0.53
  -4   6   3    2.27    0.46
  -4   6   3    2.28    0.48
   4   6  -3    2.05    0.49
   2  -6  -3   13.19    0.82
  -2  -6   3   11.73    0.82
  -2  -6   3   12.44    0.67
  -2  -6   3   13.80    0.86
  -2  -6   3   13.59    0.90
   2  -6  -3   12.93    0.81
  -2  -6   3   13.17    0.84
   2  -6  -3   15.04    0.94
  -2   6   3   15.10    0.92
   2   6  -3   11.90    0.51
  -2   6   3   12.23    0.80
   2   6  -3   11.80    0.88
   0  -6   3   26.30    1.20
   0  -6   3   24.68    1.24
   0  -6   3   24.47    1.26
   0  -6  -3   25.40    1.25
   0  -6  -3   26.09    1.13
   0  -6   3   26.58    1.05
   0  -6  -3   25.21    1.21
   0  -6   3   26.86    1.23
   0   6  -3   24.09    0.97
   0   6   3   26.27    1.15
   0   6   3   27.60    1.30
   0   6   3   25.29    1.22
   0   6  -3   27.11    1.27
   0   6  -3   25.06    1.31
   0   6   3   26.15    1.27
   2  -6   3    7.75    0.70
   2  -6   3    9.48    0.73
   2  -6   3    8.23    0.73
   2  -6   3    8.53    0.59
  -2  -6  -3    8.57    0.61
  -2  -6  -3   10.94    0.81
  -2  -6  -3    8.57    0.71
   2  -6   3    7.73    0.76
   2   6   3    7.42    0.46
  -2   6  -3    8.51    0.77
  -2   6  -3    7.42    0.56
  -2   6  -3    6.33    0.70
   2   6   3    9.14    0.80
   2   6   3    7.77    0.72
   2   6   3    7.32    0.66
   2   6   3    6.92    0.57
  -4  -6  -3   -0.45    0.24
   4  -6   3    0.66    0.33
  -4  -6  -3    0.95    0.37
   4  -6   3    0.45    0.40
   4  -6   3    0.08    0.38
   4  -6   3   -0.33    0.30
   4  -6   3   -0.02    0.39
  -4  -6  -3    0.23    0.38
   4   6   3    0.21    0.18
  -4   6  -3   -0.24    0.39
   4   6   3   -0.90    0.34
   4   6   3    0.48    0.43
  -4   6  -3    0.33    0.30
  -4   6  -3    0.00    0.43
   4   6   3    0.01    0.31
  -6  -6  -3    0.94    0.28
   6  -6   3    0.55    0.44
  -6  -6  -3    1.50    0.36
   6  -6   3    0.73    0.43
   6  -6   3    0.93    0.49
   6  -6   3    1.43    0.40
   6  -6   3    1.66    0.38
  -6  -6  -3    0.81    0.43
   6   6   3    1.41    0.51
   6   6   3    1.94    0.45
  -6   6  -3    1.19    0.40
  -6   6  -3    0.91    0.48
   6   6   3    1.09    0.34
   6   6   3    1.27    0.22
   8  -6   3   -0.12    0.47
   8  -6   3    0.33    0.38
  -8  -6  -3   -0.16    0.30
  -8  -6  -3    0.03    0.23
   8  -6   3    0.32    0.51
   8  -6   3    0.23    0.28
  -8   6  -3   -0.63    0.32
   8   6   3    0.15    0.18
  -8   6  -3   -0.12    0.49
  -8   6  -3   -0.30    0.35
   8   6   3   -0.07    0.45
   8   6   3    0.03    0.34
  10  -6   3    0.49    0.45
 -10  -6  -3    0.63    0.32
  10  -6   3    0.47    0.28
 -10  -6  -3    0.11    0.22
  10  -6   3    0.43    0.41
 -10  -6  -3    0.48    0.22
  10   6   3   -0.23    0.35
  10   6   3    0.91    0.50
 -10   6  -3    0.12    0.47
 -10   6  -3    0.87    0.44
 -10   6  -3   -0.23    0.38
 -12  -6  -3    2.89    0.30
  12  -6   3    3.40    0.37
 -12  -6  -3    2.83    0.40
  12  -6   3    2.74    0.66
  12  -6   3    2.48    0.57
 -12  -6  -3    3.62    0.38
  12  -6   3    2.63    0.48
  12   6   3    2.60    0.64
 -12   6  -3    4.08    0.70
  12   6   3    2.85    0.51
 -12   6  -3    2.47    0.65
  14  -6   3    2.68    0.67
  14  -6   3    1.42    0.26
 -14  -6  -3    1.79    0.26
  14  -6   3    2.53    0.45
 -14  -6  -3    2.23    0.35
 -14  -6  -3    2.37    0.37
 -14  -6  -3    1.88    0.25
  14  -6   3    2.00    0.60
 -14   6  -3    2.66    0.64
  14   6   3    0.93    0.44
  14   6   3    0.12    0.57
 -14   6  -3    1.66    0.67
 -16  -6  -3    1.04    0.27
 -16  -6  -3    1.14    0.35
  16  -6   3    0.70    0.63
 -16  -6  -3    0.10    0.21
  16  -6   3    1.99    0.50
  16  -6   3    1.46    0.62
 -16  -6  -3    0.93    0.23
 -16  -6  -3    0.97    0.29
  16  -6   3    1.63    0.57
  16   6   3    2.55    0.69
 -16   6  -3    1.84    0.67
  16   6   3    1.21    0.44
 -16   6  -3    1.18    0.72
  18  -6   3    0.37    0.50
  18  -6   3   -0.36    0.51
 -18  -6  -3   -0.15    0.20
 -18  -6  -3    0.01    0.18
  18  -6   3   -0.60    0.52
 -18  -6  -3    0.85    0.37
 -18   6  -3    0.24    0.68
 -18   6  -3   -0.42    0.63
  18   6   3    0.44    0.59
  18   6   3   -0.14    0.36
  20  -6   3   -0.07    0.63
  20  -6   3    0.06    0.54
 -20  -6  -3    0.47    0.41
  20  -6   3   -0.03    0.57
  20   6   3    0.36    0.64
 -20   6  -3    1.06    0.74
 -20   6  -3   -0.66    0.69
 -22  -6  -3   -0.65    0.50
  22  -6   3   -0.03    0.72
  22  -6   3    0.29    0.64
  22   6   3    0.55    0.68
 -22   6  -3    0.62    0.75
 -22   6  -3   -1.11    0.69
  23  -7  -3    0.44    0.55
  23  -7  -3    0.89    0.76
 -23   7   3   -0.47    0.72
 -23   7   3   -0.15    0.71
  21  -7  -3    0.05    0.53
  21  -7  -3    0.67    0.67
  21  -7  -3   -0.05    0.60
 -21   7   3    0.69    0.73
 -21   7   3    1.40    0.73
 -19  -7   3    0.29    0.37
  19  -7  -3    0.43    0.61
  19  -7  -3   -0.16    0.55
  19   7  -3    0.04    0.50
 -19   7   3   -0.79    0.59
 -19   7   3   -0.27    0.63
  17  -7  -3    0.95    0.60
  17  -7  -3    1.84    0.69
 -17  -7   3    1.27    0.25
 -17  -7   3    1.46    0.25
 -17   7   3    1.17    0.64
 -17   7   3    0.41    0.62
  17   7  -3    1.24    0.55
 -15  -7   3    0.17    0.37
  15  -7  -3   -0.34    0.51
 -15  -7   3   -0.16    0.26
 -15  -7   3    0.38    0.28
  15  -7  -3   -0.03    0.56
  15   7  -3   -0.41    0.46
 -15   7   3    0.49    0.57
 -13  -7   3    6.66    0.57
 -13  -7   3    4.78    0.49
  13  -7  -3    4.96    0.78
 -13  -7   3    6.21    0.62
  13  -7  -3    5.63    0.81
  13   7  -3    4.76    0.69
 -13   7   3    7.06    0.92
 -11  -7   3    6.03    0.62
 -11  -7   3    7.48    0.62
  11  -7  -3    6.98    0.60
 -11  -7   3    6.92    0.60
  11  -7  -3    8.34    0.97
  11  -7  -3    5.36    0.76
  11   7  -3    5.92    0.75
 -11   7   3    7.23    0.88
 -11   7   3    5.57    0.58
   9  -7  -3   -0.20    0.42
  -9  -7   3    0.36    0.38
  -9  -7   3   -0.47    0.33
   9  -7  -3   -0.17    0.48
  -9  -7   3   -0.24    0.33
   9  -7  -3    0.32    0.35
  -9   7   3    0.17    0.46
   9   7  -3    0.04    0.46
  -9   7   3   -0.63    0.35
  -7  -7   3    2.68    0.48
   7  -7  -3    1.74    0.63
  -7  -7   3    1.59    0.44
   7  -7  -3    2.07    0.51
   7  -7  -3    2.40    0.46
  -7  -7   3    2.29    0.46
  -7   7   3    1.82    0.46
  -7   7   3    1.65    0.56
   7   7  -3    1.54    0.50
   5  -7  -3    0.58    0.40
   5  -7  -3   -0.84    0.35
  -5  -7   3   -0.53    0.33
   5  -7  -3   -0.04    0.42
  -5  -7   3    0.26    0.41
   5  -7  -3    0.07    0.44
   5  -7  -3   -0.36    0.41
  -5  -7   3    0.05    0.36
  -5   7   3    0.12    0.41
  -5   7   3    0.62    0.41
   5   7  -3   -0.03    0.44
   3  -7  -3   -0.05    0.40
  -3  -7   3    0.66    0.42
   3  -7  -3    0.39    0.47
  -3  -7   3   -0.06    0.26
   3  -7  -3    0.19    0.39
   3  -7  -3    0.43    0.36
  -3  -7   3    0.14    0.36
   3  -7  -3    0.18    0.38
  -3  -7   3    0.45    0.39
  -3   7   3    0.03    0.38
  -3   7   3   -0.54    0.39
   3   7  -3   -0.16    0.44
  -1  -7   3    6.39    0.67
  -1  -7   3    6.22    0.53
   1  -7  -3    6.16    0.63
  -1  -7   3    7.42    0.74
   1  -7  -3    5.44    0.66
  -1  -7   3    5.41    0.71
  -1  -7   3    5.76    0.70
   1  -7  -3    7.27    0.72
   1  -7  -3    7.20    0.79
  -1   7   3    5.43    0.59
   1   7  -3    6.04    0.41
  -1   7   3    5.45    0.71
   1   7  -3    7.32    0.83
  -1   7   3    7.12    0.76
   1  -7   3    4.36    0.59
   1  -7   3    5.41    0.52
  -1  -7  -3    4.76    0.54
  -1  -7  -3    7.37    0.88
  -1  -7  -3    4.24    0.64
   1  -7   3    4.74    0.63
   1  -7   3    6.01    0.74
   1  -7   3    5.03    0.67
  -1  -7  -3    4.10    0.58
  -1   7  -3    4.15    0.42
   1   7   3    5.00    0.55
   1   7   3    4.03    0.67
  -1   7  -3    4.84    0.69
   1   7   3    4.77    0.66
  -1   7  -3    4.31    0.63
   1   7   3    5.10    0.41
  -3  -7  -3    0.96    0.35
   3  -7   3    0.97    0.55
  -3  -7  -3    0.18    0.38
   3  -7   3    0.23    0.39
   3  -7   3    0.44    0.35
   3  -7   3    0.70    0.46
   3  -7   3    0.75    0.43
  -3   7  -3    0.99    0.50
  -3   7  -3    0.65    0.49
  -3   7  -3    0.16    0.30
   3   7   3    0.45    0.20
   3   7   3   -0.21    0.48
   3   7   3    0.00    0.40
  -5  -7  -3   -0.61    0.31
   5  -7   3    0.09    0.44
  -5  -7  -3   -0.27    0.28
   5  -7   3   -0.47    0.35
   5  -7   3   -0.48    0.32
   5  -7   3   -0.19    0.35
   5   7   3   -0.13    0.51
   5   7   3   -0.23    0.41
  -5   7  -3   -0.46    0.48
   5   7   3    0.20    0.17
  -5   7  -3    0.50    0.49
  -5   7  -3   -0.10    0.32
  -7  -7  -3    2.41    0.46
   7  -7   3    1.56    0.44
   7  -7   3    3.03    0.63
  -7  -7  -3    1.80    0.36
   7  -7   3    2.29    0.44
   7   7   3    3.80    0.69
   7   7   3    2.73    0.58
   7   7   3    2.23    0.22
  -7   7  -3    2.12    0.48
  -7   7  -3    2.39    0.60
  -7   7  -3    0.94    0.55
  -9  -7  -3    0.83    0.39
  -9  -7  -3    0.73    0.29
   9  -7   3    0.75    0.35
   9  -7   3    0.87    0.44
   9  -7   3    0.52    0.56
  -9   7  -3    1.49    0.59
  -9   7  -3   -0.28    0.41
   9   7   3    0.93    0.48
   9   7   3    0.38    0.52
 -11  -7  -3   -0.26    0.23
 -11  -7  -3   -0.26    0.33
  11  -7   3   -0.36    0.53
  11  -7   3   -0.15    0.46
  11  -7   3   -0.05    0.31
 -11  -7  -3   -0.11    0.34
  11   7   3   -0.20    0.51
 -11   7  -3    0.40    0.61
  11   7   3   -0.48    0.39
 -11   7  -3    0.64    0.51
 -13  -7  -3    0.42    0.24
  13  -7   3   -0.25    0.49
 -13  -7  -3    0.24    0.34
  13  -7   3   -0.12    0.26
 -13  -7  -3   -0.45    0.28
 -13  -7  -3    0.18    0.23
  13  -7   3   -0.30    0.51
 -13   7  -3    0.07    0.58
 -13   7  -3    0.34    0.57
  13   7   3    1.55    0.62
  13   7   3    0.66    0.45
 -15  -7  -3    1.61    0.32
 -15  -7  -3    0.91    0.22
  15  -7   3    0.77    0.55
 -15  -7  -3    1.35    0.37
  15  -7   3    0.03    0.58
  15   7   3    0.84    0.68
 -15   7  -3    0.25    0.66
 -15   7  -3    0.19    0.60
  15   7   3    1.04    0.47
  17  -7   3    0.36    0.58
 -17  -7  -3    0.32    0.29
  17  -7   3    0.49    0.60
  17  -7   3    1.16    0.68
 -17  -7  -3    1.39    0.33
 -17   7  -3    0.54    0.70
  17   7   3   -0.29    0.40
 -17   7  -3    0.96    0.70
  17   7   3   -0.52    0.56
  19  -7   3   -0.38    0.63
  19  -7   3   -0.12    0.59
  19  -7   3   -0.14    0.57
  19   7   3    0.10    0.41
 -19   7  -3   -0.90    0.73
  19   7   3    1.44    0.77
 -19   7  -3   -0.04    0.66
  21  -7   3   -0.20    0.69
  21  -7   3    0.13    0.66
  21  -7   3   -0.03    0.63
  21   7   3   -1.26    0.66
 -21   7  -3   -0.46    0.69
 -21   7  -3   -0.21    0.75
  20  -8  -3   -0.64    0.58
  20  -8  -3   -1.17    0.54
  20   8  -3    0.23    0.58
 -20   8   3    0.70    0.80
 -20   8   3    0.50    0.63
  18  -8  -3    0.73    0.60
 -18  -8   3   -0.07    0.25
  18  -8  -3   -0.18    0.59
  18   8  -3    0.06    0.53
 -18   8   3   -0.22    0.73
 -18   8   3    0.48    0.58
 -16  -8   3    0.22    0.32
  16  -8  -3   -0.17    0.61
  16  -8  -3   -0.23    0.60
 -16   8   3    0.66    0.54
 -16   8   3    0.63    0.66
  16   8  -3   -0.63    0.49
  14  -8  -3    1.20    0.63
 -14  -8   3    0.53    0.38
  14  -8  -3    1.69    0.66
  14   8  -3    0.48    0.56
 -14   8   3    0.73    0.62
 -12  -8   3    1.73    0.49
 -12  -8   3    1.13    0.45
  12  -8  -3    1.36    0.62
  12  -8  -3    0.10    0.55
 -12  -8   3    1.20    0.43
  12   8  -3    1.68    0.63
 -12   8   3    0.16    0.57
 -10  -8   3    0.39    0.39
 -10  -8   3    0.54    0.43
 -10  -8   3    0.19    0.41
  10  -8  -3   -0.52    0.56
  10  -8  -3    0.83    0.56
  10  -8  -3    0.40    0.38
  10   8  -3    0.20    0.50
 -10   8   3    0.98    0.56
 -10   8   3   -0.50    0.39
   8  -8  -3    2.89    0.70
  -8  -8   3    2.54    0.53
  -8  -8   3    2.36    0.55
   8  -8  -3    3.38    0.63
  -8  -8   3    3.39    0.58
   8  -8  -3    3.19    0.65
  -8   8   3    3.42    0.60
   8   8  -3    4.02    0.72
  -8   8   3    2.86    0.67
  -6  -8   3    9.13    0.82
  -6  -8   3    9.12    0.82
   6  -8  -3    9.38    1.24
   6  -8  -3    8.27    0.82
  -6  -8   3    8.92    0.83
   6  -8  -3    9.68    1.02
  -6   8   3    9.21    0.92
  -6   8   3    9.19    0.87
   6   8  -3    9.93    1.00
  -4  -8   3    1.67    0.37
  -4  -8   3    1.83    0.52
  -4  -8   3    1.83    0.53
  -4  -8   3    2.27    0.57
   4  -8  -3    1.86    0.53
   4  -8  -3    1.33    0.59
  -4   8   3    2.30    0.58
  -4   8   3    2.27    0.58
   4   8  -3    1.83    0.56
  -2  -8   3   -0.52    0.28
  -2  -8   3    0.09    0.46
  -2  -8   3   -0.22    0.41
   2  -8  -3    0.22    0.50
   2  -8  -3   -0.19    0.45
   2  -8  -3    0.10    0.42
  -2  -8   3    0.09    0.44
   2  -8  -3   -0.22    0.38
  -2   8   3    0.63    0.55
   2   8  -3    0.30    0.51
  -2   8   3    0.76    0.48
   2   8  -3    0.08    0.14
  -2   8   3    0.06    0.50
   0  -8  -3   -0.55    0.43
   0  -8   3    0.33    0.32
   0  -8   3   -0.57    0.45
   0  -8   3   -0.17    0.46
   0  -8  -3    0.84    0.42
   0  -8  -3    0.55    0.49
   0   8  -3   -0.51    0.46
   0   8   3   -0.48    0.45
   0   8   3   -0.08    0.36
   0   8   3   -0.56    0.50
   0   8   3    0.26    0.25
   0   8  -3    0.37    0.24
   2  -8   3    6.93    0.64
   2  -8   3    9.13    0.93
   2  -8   3    8.88    0.94
  -2  -8  -3    8.32    0.86
  -2  -8  -3    7.93    0.70
  -2  -8  -3    7.63    0.84
  -2   8  -3    6.67    0.56
  -2   8  -3    6.98    0.80
   2   8   3    6.91    0.81
  -2   8  -3    8.01    0.96
   2   8   3    7.02    0.47
   2   8   3    6.65    0.82
   4  -8   3    6.61    0.65
   4  -8   3    6.47    0.87
  -4  -8  -3    4.59    0.66
  -4  -8  -3    5.21    0.59
  -4  -8  -3    6.15    0.73
   4   8   3    4.74    0.70
  -4   8  -3    5.78    0.58
   4   8   3    6.05    0.38
  -4   8  -3    6.63    0.83
   4   8   3    5.51    0.81
  -4   8  -3    5.11    0.80
  -6  -8  -3    0.40    0.43
   6  -8   3    0.82    0.45
  -6  -8  -3    0.14    0.46
  -6  -8  -3    0.30    0.33
   6  -8   3    0.52    0.56
   6   8   3   -0.58    0.49
   6   8   3    0.56    0.47
  -6   8  -3    0.04    0.50
  -6   8  -3    0.68    0.60
  -6   8  -3    0.01    0.36
   8  -8   3    6.18    0.74
  -8  -8  -3    6.04    0.55
   8  -8   3    6.20    1.00
  -8  -8  -3    6.81    0.74
   8  -8   3    6.41    0.91
  -8  -8  -3    5.37    0.68
   8   8   3    6.32    0.90
  -8   8  -3    6.86    0.92
   8   8   3    4.77    0.68
  -8   8  -3    5.06    0.69
  -8   8  -3    7.17    0.96
  10  -8   3    5.58    0.92
  10  -8   3    3.84    0.76
 -10  -8  -3    5.83    0.66
 -10  -8  -3    4.18    0.60
  10  -8   3    3.06    0.62
 -10  -8  -3    3.97    0.44
 -10   8  -3    3.65    0.81
  10   8   3    4.99    0.72
 -10   8  -3    3.54    0.64
  10   8   3    3.02    0.80
 -10   8  -3    4.31    0.90
  12  -8   3    0.12    0.58
  12  -8   3   -0.69    0.51
 -12  -8  -3   -0.26    0.38
 -12   8  -3    0.03    0.58
  12   8   3    0.10    0.59
  12   8   3    0.43    0.49
 -12   8  -3   -0.31    0.51
 -14  -8  -3   -0.07    0.38
  14  -8   3   -0.50    0.52
  14  -8   3   -0.91    0.49
 -14   8  -3    0.05    0.61
 -14   8  -3   -1.16    0.50
  14   8   3   -0.48    0.61
  14   8   3    0.01    0.49
  16  -8   3   -0.76    0.61
 -16  -8  -3    0.11    0.34
  16  -8   3    0.65    0.65
 -16   8  -3    0.17    0.59
  16   8   3   -0.24    0.68
  16   8   3    0.79    0.50
 -16   8  -3    0.95    0.70
 -18  -8  -3    0.38    0.31
  18  -8   3    0.27    0.69
  18  -8   3   -0.12    0.64
  18  -8   3   -0.46    0.65
  18   8   3    0.50    0.49
 -18   8  -3   -0.86    0.58
  18   8   3   -0.13    0.75
 -18   8  -3    0.77    0.85
  20  -8   3    0.72    0.76
  20  -8   3   -0.32    0.68
  20  -8   3    0.19    0.68
  20   8   3    0.37    0.78
 -20   8  -3    0.02    0.79
 -20   8  -3   -0.06    0.74
  19  -9  -3    1.19    0.77
  19  -9  -3   -0.93    0.68
  19   9  -3    1.04    0.64
 -19   9   3    0.78    0.66
 -19   9   3   -0.49    0.77
  17  -9  -3    0.83    0.71
 -17  -9   3    0.05    0.34
  17  -9  -3    0.66    0.73
 -17   9   3    0.27    0.62
  17   9  -3   -0.15    0.59
 -17   9   3    0.36    0.72
  15  -9  -3    0.16    0.68
 -15  -9   3   -0.04    0.38
  15  -9  -3    0.43    0.67
  15   9  -3    0.88    0.60
 -15   9   3    0.09    0.63
 -15   9   3    0.41    0.56
 -13  -9   3    0.83    0.43
  13  -9  -3   -0.92    0.50
  13  -9  -3    0.16    0.66
 -13   9   3   -0.49    0.60
  13   9  -3   -0.20    0.56
 -13   9   3    1.30    0.57
 -11  -9   3    0.21    0.42
  11  -9  -3   -0.20    0.64
  11  -9  -3    0.57    0.57
 -11   9   3   -0.29    0.64
  11   9  -3   -0.19    0.57
   9  -9  -3   -0.15    0.46
   9  -9  -3   -0.18    0.61
  -9  -9   3   -0.34    0.46
  -9   9   3    0.29    0.59
   9   9  -3   -0.07    0.54
  -9   9   3   -0.47    0.45
  -7  -9   3    1.52    0.60
   7  -9  -3    2.57    0.71
  -7  -9   3    3.47    0.65
   7  -9  -3    3.00    0.67
   7   9  -3    3.01    0.75
  -7   9   3    2.27    0.61
  -7   9   3    2.97    0.69
  -5  -9   3    1.37    0.57
  -5  -9   3   -0.04    0.48
   5  -9  -3   -0.87    0.57
   5  -9  -3    1.16    0.52
  -5  -9   3    1.64    0.40
  -5   9   3    0.86    0.58
   5   9  -3   -0.23    0.53
  -5   9   3    0.12    0.52
  -5   9   3   -1.03    0.53
   3  -9  -3    0.29    0.53
   3  -9  -3    0.61    0.48
  -3  -9   3    0.09    0.51
  -3  -9   3    0.12    0.34
  -3  -9   3   -0.13    0.46
   3   9  -3   -0.32    0.55
  -3   9   3    0.63    0.63
  -3   9   3   -0.25    0.53
  -3   9   3   -0.07    0.43
   1  -9  -3    1.14    0.50
  -1  -9   3    0.53    0.38
  -1  -9   3    0.33    0.55
  -1  -9   3    0.46    0.51
   1  -9  -3    1.08    1.01
   1  -9  -3    0.21    0.56
  -1   9   3    0.12    0.28
  -1   9   3    0.89    0.51
   1   9  -3    0.55    0.57
  -1   9   3   -0.10    0.52
  -1   9   3    0.41    0.54
   1   9  -3    0.37    0.20
   1  -9   3   -0.62    0.53
  -1  -9  -3    0.01    0.52
   1  -9   3   -0.17    0.36
  -1  -9  -3    0.24    0.44
  -1  -9  -3   -0.86    0.47
   1   9   3    0.07    0.52
   1   9   3    0.17    0.23
  -1   9  -3   -0.07    0.26
  -1   9  -3   -0.04    0.57
   1   9   3    0.13    0.53
  -3  -9  -3    0.41    0.43
  -3  -9  -3    0.65    0.54
   3  -9   3    1.47    0.64
   3  -9   3    0.13    0.41
  -3  -9  -3    0.75    0.52
   3   9   3    0.65    0.57
  -3   9  -3    0.22    0.52
  -3   9  -3    0.81    0.36
   3   9   3    0.19    0.57
   3   9   3    0.47    0.19
  -3   9  -3    1.23    0.69
  -5  -9  -3    1.56    0.47
   5  -9   3    1.16    0.48
  -5  -9  -3    1.89    0.55
   5  -9   3    1.33    0.72
  -5  -9  -3    1.40    0.60
  -5   9  -3    0.85    0.41
  -5   9  -3    1.50    0.68
   5   9   3    2.18    0.74
   5   9   3    3.23    0.71
  -5   9  -3    1.12    0.60
   7  -9   3    3.12    0.62
  -7  -9  -3    3.17    0.65
   7  -9   3    2.33    0.72
  -7   9  -3    1.86    0.78
  -7   9  -3    2.23    0.69
  -7   9  -3    1.39    0.49
   7   9   3    3.67    0.73
   7   9   3    3.64    0.79
   9  -9   3   -0.04    0.49
  -9  -9  -3    0.15    0.49
   9  -9   3    0.47    0.58
   9   9   3   -0.13    0.57
   9   9   3   -0.38    0.65
  -9   9  -3   -0.95    0.61
  -9   9  -3    0.00    0.64
  -9   9  -3   -0.12    0.45
  11  -9   3    0.50    0.57
 -11  -9  -3    0.55    0.49
  11  -9   3    1.11    0.64
 -11   9  -3    0.41    0.66
 -11   9  -3    0.75    0.54
  11   9   3    0.47    0.52
 -11   9  -3    0.37    0.63
  11   9   3    0.33    0.72
  13  -9   3    0.33    0.57
 -13  -9  -3    0.94    0.50
  13  -9   3    0.54    0.70
  13   9   3   -0.03    0.54
 -13   9  -3    0.11    0.69
  13   9   3   -0.57    0.64
 -13   9  -3   -0.10    0.63
 -13   9  -3   -0.46    0.52
 -15  -9  -3    0.54    0.42
  15  -9   3    0.14    0.69
  15  -9   3    0.09    0.64
  15   9   3    0.79    0.59
  15   9   3   -0.29    0.66
 -15   9  -3    0.26    0.59
 -15   9  -3    0.18    0.68
 -15   9  -3   -0.89    0.77
  17  -9   3    1.87    0.77
  17  -9   3    1.05    0.71
 -17  -9  -3    1.67    0.43
 -17   9  -3    0.33    0.84
  17   9   3    0.86    0.79
  17   9   3    0.79    0.59
 -17   9  -3    1.84    0.78
 -16 -10   3    3.94    0.58
  16 -10  -3    3.69    0.95
  16 -10  -3    3.69    0.95
  16  10  -3    3.80    0.79
 -16  10   3    3.25    0.79
 -16  10   3    3.32    0.92
  14 -10  -3    1.15    0.71
 -14 -10   3    0.99    0.47
  14 -10  -3    1.06    0.79
  14  10  -3    0.05    0.62
 -14  10   3    1.31    0.62
 -14  10   3    0.34    0.77
  12 -10  -3    0.35    0.74
 -12 -10   3    1.19    0.51
  12 -10  -3    0.56    0.58
 -12  10   3    0.14    0.64
 -12  10   3    1.62    0.61
  12  10  -3    0.03    0.66
 -10 -10   3    0.75    0.51
  10 -10  -3   -0.23    0.72
  10 -10  -3    0.87    0.61
 -10  10   3    0.49    0.67
 -10  10   3    0.84    0.50
  10  10  -3    0.23    0.62
   8 -10  -3    1.13    0.58
  -8 -10   3    0.16    0.54
   8 -10  -3    0.25    0.70
  -8  10   3    0.40    0.44
  -8  10   3    0.50    0.65
  -8  10   3    0.57    0.71
   8  10  -3    0.49    0.65
  -6 -10   3    2.08    0.46
   6 -10  -3    2.07    0.78
  -6 -10   3    2.09    0.64
   6 -10  -3    1.82    0.61
  -6  10   3    1.13    0.77
   6  10  -3    1.34    0.71
  -6  10   3    1.77    0.49
  -6  10   3    0.67    0.58
  -6  10   3    2.41    0.67
  -4 -10   3    4.20    0.78
   4 -10  -3    4.52    0.91
  -4 -10   3    4.46    0.55
   4 -10  -3    4.29    0.73
  -4  10   3    3.97    0.54
  -4  10   3    3.74    0.87
   4  10  -3    2.48    0.73
  -4  10   3    3.65    0.76
  -4  10   3    4.18    0.77
   2 -10  -3    6.08    0.95
  -2 -10   3    3.20    0.75
  -2 -10   3    3.59    0.55
   2 -10  -3    2.70    0.63
  -2  10   3    3.69    0.46
   2  10  -3    5.07    0.91
  -2  10   3    3.60    0.84
  -2  10   3    2.67    0.79
  -2  10   3    3.05    0.68
   0 -10   3    0.34    0.61
   0 -10  -3    0.53    0.64
   0 -10  -3    1.18    0.53
   0 -10   3    0.46    0.44
   0  10  -3    0.76    0.64
   0  10   3    1.42    0.72
   0  10   3    0.81    0.70
   2 -10   3    0.92    0.47
  -2 -10  -3    0.32    0.60
   2 -10   3   -0.28    0.58
   2  10   3   -0.31    0.53
  -2  10  -3    0.89    0.33
  -2  10  -3    0.40    0.62
   2  10   3    0.16    0.68
   4 -10   3    0.28    0.45
   4 -10   3    1.45    0.73
  -4 -10  -3    0.42    0.58
   4  10   3    0.79    0.56
  -4  10  -3   -0.72    0.57
   4  10   3   -0.34    0.60
  -4  10  -3    0.14    0.36
  -4  10  -3    0.69    0.72
  -6 -10  -3   -0.29    0.53
   6 -10   3   -0.16    0.66
   6 -10   3   -0.32    0.44
   6  10   3   -0.40    0.49
  -6  10  -3   -0.33    0.39
  -6  10  -3    0.47    0.66
  -6  10  -3   -0.36    0.61
   6  10   3   -0.04    0.70
   8 -10   3    1.48    0.76
   8 -10   3    1.10    0.55
  -8 -10  -3    0.40    0.57
  -8  10  -3    1.67    0.76
   8  10   3    1.19    0.72
  -8  10  -3    0.37    0.48
  -8  10  -3    0.47    0.73
   8  10   3    1.39    0.67
  10 -10   3    0.50    0.56
 -10 -10  -3    0.09    0.52
  10 -10   3    1.83    0.81
 -10  10  -3    1.13    0.80
  10  10   3    0.64    0.78
 -10  10  -3    0.71    0.55
 -10  10  -3   -0.61    0.66
  10  10   3    0.35    0.59
 -12 -10  -3    1.91    0.59
  12 -10   3    3.51    0.93
  12 -10   3    0.59    0.63
 -12  10  -3    1.56    0.74
 -12  10  -3    0.95    0.59
  12  10   3    1.33    0.89
 -12  10  -3    3.82    1.00
  12  10   3    1.11    0.62
  14 -10   3    1.24    0.69
 -14 -10  -3    0.01    0.47
  14 -10   3    2.02    0.75
 -14  10  -3    0.82    0.77
 -14  10  -3    0.00    0.81
 -14  10  -3    0.74    0.63
  14  10   3   -0.50    0.56
  14  10   3    0.25    0.72
  11 -11  -3   -0.22    0.63
 -11 -11   3   -0.27    0.49
  11 -11  -3    2.02    0.90
 -11  11   3    0.87    0.89
  11  11  -3   -0.35    0.69
 -11  11   3    0.00    0.70
 -11  11   3   -0.27    0.52
   9 -11  -3    1.43    0.84
  -9 -11   3    1.37    0.62
   9 -11  -3    0.47    0.61
   9  11  -3    0.65    0.65
  -9  11   3    0.52    0.49
  -9  11   3    0.60    0.76
  -9  11   3    0.42    0.68
   7 -11  -3    0.24    0.55
  -7 -11   3    1.13    0.62
   7 -11  -3    0.76    0.80
   7  11  -3   -0.38    0.65
  -7  11   3   -0.82    0.65
  -7  11   3    0.36    0.60
  -7  11   3    0.54    0.72
   5 -11  -3    1.22    0.76
   5 -11  -3   -0.18    0.55
  -5 -11   3   -0.04    0.62
   5  11  -3    1.15    0.68
  -5  11   3   -0.28    0.60
  -5  11   3   -0.02    0.56
  -5  11   3    1.33    0.82
   3 -11  -3   -0.28    0.50
   3 -11  -3    0.09    0.69
  -3 -11   3   -0.82    0.56
  -3  11   3   -0.19    0.64
  -3  11   3   -0.90    0.54
   3  11  -3   -1.23    0.54
  -3  11   3   -0.05    0.71
   1 -11  -3    3.31    0.68
   1 -11  -3    2.94    0.84
  -1 -11   3    2.17    0.57
  -1 -11   3    2.57    0.77
  -1  11   3    2.71    0.87
  -1  11   3    1.53    0.78
   1  11  -3    1.98    0.80
  -1 -11  -3    0.65    0.54
   1 -11   3    1.06    0.49
   1 -11   3    1.37    0.73
  -1 -11  -3    0.69    0.69
   1  11   3    0.47    0.64
  -1  11  -3   -0.40    0.58
   1  11   3    1.10    0.71
   3 -11   3    0.67    0.65
  -3 -11  -3    0.53    0.68
   3 -11   3    0.90    0.49
   3  11   3    1.68    0.67
  -3  11  -3   -0.56    0.69
   3  11   3    0.69    0.70
  -5 -11  -3   -0.23    0.62
   5 -11   3    0.22    0.75
   5 -11   3   -0.28    0.49
   5  11   3    0.04    0.71
   5  11   3   -0.14    0.57
  -5  11  -3   -0.04    0.70
  -7 -11  -3    1.00    0.62
   7 -11   3    1.53    0.81
   7 -11   3    0.95    0.60
   7  11   3    0.19    0.73
  -7  11  -3   -0.19    0.65
  -7  11  -3    0.12    0.71
   7  11   3    0.75    0.67
  -9 -11  -3    1.71    0.64
   9 -11   3   -0.25    0.77
   9 -11   3    0.63    0.60
   9  11   3    1.49    0.82
  -9  11  -3    3.10    0.98
   9  11   3    0.76    0.68
  -9  11  -3    2.33    0.86
 -28   0   4    2.20    0.80
  28   0  -4    0.80    0.69
 -28   0   4    1.25    0.73
  28   0  -4    1.23    0.56
  26   0  -4    1.04    0.49
 -26   0   4   -0.25    0.60
  26   0  -4   -0.53    0.54
 -26   0   4    1.06    0.64
  24   0  -4   -0.04    0.40
 -24   0   4   -0.57    0.59
 -24   0   4    0.59    0.27
  24   0  -4    0.05    0.56
 -24   0   4   -0.21    0.57
  22   0  -4    0.20    0.17
 -22   0   4   -0.61    0.47
  22   0  -4   -0.43    0.17
  22   0  -4    0.88    0.52
  22   0  -4    0.24    0.35
 -22   0   4    0.15    0.25
 -22   0   4   -0.37    0.51
 -22   0   4    0.37    0.27
  20   0  -4    2.52    0.45
  20   0  -4    2.92    0.32
 -20   0   4    2.82    0.34
  20   0  -4    2.91    0.64
 -20   0   4    2.83    0.36
 -20   0   4    3.11    0.63
  20   0  -4    2.90    0.30
 -20   0   4    3.10    0.49
 -20   0   4    3.61    0.64
 -18   0   4    1.93    0.29
  18   0  -4    1.67    0.25
  18   0  -4    1.20    0.24
  18   0  -4    1.34    0.49
 -18   0   4    0.85    0.26
 -18   0   4    1.20    0.47
  18   0  -4    1.04    0.35
  16   0  -4   30.35    1.37
  16   0  -4   29.82    1.09
 -16   0   4   30.10    1.15
 -16   0   4   30.94    1.37
 -16   0   4   29.34    1.34
  16   0  -4   30.29    1.20
 -16   0   4   30.31    1.11
 -14   0   4   29.50    1.29
 -14   0   4   29.70    1.08
  14   0  -4   29.27    1.11
  14   0  -4   29.07    1.11
  14   0  -4   26.88    1.27
 -14   0   4   30.69    1.31
 -14   0   4   29.73    1.11
  14   0  -4   28.90    1.04
  12   0  -4    2.11    0.25
 -12   0   4    2.34    0.42
  12   0  -4    2.36    0.42
 -12   0   4    2.11    0.28
 -12   0   4    2.69    0.29
  12   0  -4    2.05    0.29
 -12   0   4    2.12    0.39
  12   0  -4    2.48    0.30
 -12   0   4    2.41    0.31
  10   0  -4   13.41    0.75
 -10   0   4   13.34    0.77
  10   0  -4   13.41    0.57
 -10   0   4   12.71    0.60
  10   0  -4   13.02    0.61
 -10   0   4   13.16    0.63
 -10   0   4   13.58    0.73
  10   0  -4   12.77    0.57
  -8   0   4    1.15    0.23
  -8   0   4    1.94    0.21
   8   0  -4    0.60    0.31
   8   0  -4    1.44    0.22
  -8   0   4    1.06    0.24
   8   0  -4    1.24    0.24
  -8   0   4    0.90    0.27
   8   0  -4    1.77    0.21
  -8   0   4    1.30    0.34
  -6   0   4    2.55    0.30
   6   0  -4    2.49    0.23
  -6   0   4    2.59    0.18
   6   0  -4    2.55    0.31
  -6   0   4    2.61    0.26
  -6   0   4    1.96    0.32
   6   0  -4    2.69    0.18
   6   0  -4    2.57    0.28
  -6   0   4    2.22    0.27
   4   0  -4   25.13    0.87
  -4   0   4   24.77    0.89
  -4   0   4   24.32    0.86
  -2   0   4    9.56    0.33
  -2   0   4    9.21    0.44
  -2   0   4    9.72    0.43
   0   0   4    0.90    0.15
   0   0   4    1.72    0.21
   0   0   4    1.27    0.15
   0   0  -4    1.04    0.20
   2   0   4   40.88    1.28
  -2   0  -4   40.86    1.38
  -2   0  -4   41.52    1.35
   2   0   4   36.95    1.33
  -2   0  -4   41.00    1.28
   2   0   4   41.55    1.34
  -2   0  -4   41.37    1.24
  -4   0  -4  170.11    5.16
   4   0   4  156.06    5.15
   4   0   4  171.58    5.06
   4   0   4  173.01    5.21
  -4   0  -4  169.75    5.13
  -4   0  -4  172.00    5.22
   4   0   4  169.95    5.12
  -4   0  -4  168.99    5.19
  -4   0  -4  169.51    5.17
   4   0   4  171.63    5.18
  -4   0  -4  171.98    5.06
  -6   0  -4   16.22    0.81
   6   0   4   14.26    0.65
   6   0   4   14.20    0.72
  -6   0  -4   14.56    0.67
   6   0   4   14.54    0.63
  -6   0  -4   14.60    0.47
  -6   0  -4   16.00    0.69
  -6   0  -4   13.93    0.74
  -6   0  -4   14.53    0.64
   6   0   4   14.25    0.73
   6   0   4   13.84    0.63
   8   0   4   28.06    1.19
  -8   0  -4   28.95    1.20
  -8   0  -4   28.54    1.18
  -8   0  -4   28.04    1.07
  -8   0  -4   28.33    1.11
   8   0   4   27.67    1.06
   8   0   4   28.27    1.03
   8   0   4   28.52    1.13
  -8   0  -4   27.76    1.08
   8   0   4   28.83    1.06
  10   0   4    3.19    0.34
 -10   0  -4    4.01    0.41
 -10   0  -4    4.79    0.49
 -10   0  -4    3.66    0.46
 -10   0  -4    3.27    0.53
 -10   0  -4    3.19    0.36
  10   0   4    3.43    0.38
  10   0   4    3.27    0.44
  10   0   4    2.77    0.45
  10   0   4    3.07    0.34
 -12   0  -4    0.88    0.39
 -12   0  -4    0.82    0.34
 -12   0  -4    0.70    0.41
  12   0   4    0.70    0.25
 -12   0  -4    0.82    0.33
  12   0   4    0.60    0.35
  12   0   4    1.14    0.31
 -12   0  -4    1.03    0.28
  12   0   4    0.69    0.25
 -14   0  -4    0.15    0.30
 -14   0  -4    0.30    0.36
  14   0   4    0.46    0.24
  14   0   4    0.58    0.35
 -14   0  -4    0.19    0.25
  14   0   4    0.39    0.29
 -14   0  -4    0.39    0.34
 -14   0  -4    0.00    0.40
  14   0   4    0.41    0.23
 -16   0  -4    8.43    0.61
 -16   0  -4    7.10    0.70
  16   0   4    7.06    0.63
  16   0   4    8.60    0.56
  16   0   4    7.60    0.53
 -16   0  -4    8.32    0.70
  16   0   4    9.02    0.79
 -16   0  -4    7.61    0.80
  18   0   4   13.27    0.75
  18   0   4   14.96    0.93
 -18   0  -4   15.45    0.96
 -18   0  -4   13.56    0.81
  18   0   4   11.64    0.95
 -18   0  -4   13.32    1.13
  18   0   4   13.70    0.71
  18   0   4   14.75    0.89
 -20   0  -4    3.64    0.48
  20   0   4    4.11    0.41
 -20   0  -4    5.03    0.82
 -20   0  -4    4.21    0.65
  20   0   4    4.67    0.70
  22   0   4    1.18    0.53
 -22   0  -4    0.67    0.62
 -22   0  -4    1.46    0.71
  24   0   4    0.06    0.50
 -24   0  -4    0.71    0.68
 -26   0  -4    0.57    0.73
  26   0   4    0.19    0.55
 -27  -1   4   -0.14    0.57
  27  -1  -4    0.18    0.45
  27  -1  -4    0.43    0.67
  27   1  -4    0.45    0.51
 -27   1   4    1.10    0.75
 -27   1   4   -0.76    0.58
  25  -1  -4    0.13    0.63
 -25  -1   4    0.08    0.58
 -25  -1   4    0.04    0.55
  25  -1  -4   -0.04    0.41
 -25   1   4    0.50    0.61
  25   1  -4    0.44    0.59
 -25   1   4   -0.48    0.61
  25   1  -4   -0.37    0.43
  23  -1  -4    1.00    0.41
 -23  -1   4    0.48    0.27
 -23  -1   4    0.88    0.58
  23  -1  -4    1.03    0.59
 -23  -1   4    0.71    0.54
 -23   1   4    0.52    0.62
 -23   1   4    0.19    0.62
  23   1  -4    0.70    0.44
 -23   1   4    1.34    0.32
  23   1  -4    0.14    0.56
  21  -1  -4   16.37    1.18
 -21  -1   4   16.77    0.83
  21  -1  -4   16.19    0.92
 -21  -1   4   18.89    1.17
 -21  -1   4   16.37    1.18
  21   1  -4   17.40    0.99
  21   1  -4   15.51    1.10
 -21   1   4   15.00    1.15
 -21   1   4   18.25    1.29
 -21   1   4   18.24    0.84
  19  -1  -4    2.06    0.56
  19  -1  -4    1.70    0.40
  19  -1  -4    2.08    0.36
  19  -1  -4    1.92    0.32
 -19  -1   4    0.71    0.48
  19  -1  -4    1.95    0.35
 -19  -1   4    1.84    0.41
 -19  -1   4    2.60    0.55
 -19  -1   4    1.90    0.30
  19   1  -4    2.08    0.54
 -19   1   4    1.78    0.19
 -19   1   4    1.59    0.53
 -19   1   4    2.16    0.34
  19   1  -4    1.76    0.41
  17  -1  -4    1.88    0.33
  17  -1  -4    3.02    0.41
  17  -1  -4    3.02    0.52
 -17  -1   4    2.25    0.31
 -17  -1   4    1.64    0.44
 -17  -1   4    1.24    0.43
 -17  -1   4    2.35    0.39
  17  -1  -4    1.99    0.33
  17  -1  -4    1.98    0.52
  17  -1  -4    2.00    0.31
 -17   1   4    1.64    0.48
 -17   1   4    2.01    0.32
  17   1  -4    1.80    0.44
  17   1  -4    1.28    0.35
 -17   1   4    2.16    0.54
 -17   1   4    1.85    0.20
 -15  -1   4    4.64    0.54
  15  -1  -4    4.57    0.44
 -15  -1   4    5.28    0.51
  15  -1  -4    4.12    0.55
  15  -1  -4    4.29    0.42
 -15  -1   4    4.65    0.41
  15  -1  -4    4.20    0.59
  15  -1  -4    4.53    0.42
  15  -1  -4    3.30    0.36
 -15  -1   4    4.20    0.52
 -15   1   4    4.90    0.59
  15   1  -4    3.35    0.54
 -15   1   4    3.67    0.53
 -15   1   4    3.72    0.27
 -15   1   4    3.86    0.38
  15   1  -4    4.63    0.46
  13  -1  -4    3.46    0.49
 -13  -1   4    2.82    0.41
  13  -1  -4    2.38    0.34
  13  -1  -4    2.91    0.47
  13  -1  -4    2.92    0.36
  13  -1  -4    2.92    0.33
 -13  -1   4    2.56    0.40
  13  -1  -4    2.30    0.32
 -13  -1   4    3.14    0.34
 -13  -1   4    2.61    0.42
 -13   1   4    2.91    0.49
 -13   1   4    3.09    0.47
  13   1  -4    3.30    0.48
 -13   1   4    3.03    0.35
  13   1  -4    2.81    0.36
 -13   1   4    2.86    0.24
 -11  -1   4    0.65    0.30
 -11  -1   4    0.23    0.26
 -11  -1   4    0.33    0.15
 -11  -1   4    0.63    0.23
  11  -1  -4    0.35    0.37
  11  -1  -4    0.14    0.25
  11  -1  -4    0.71    0.22
  11  -1  -4    0.07    0.21
  11  -1  -4    0.27    0.30
  11  -1  -4    0.17    0.25
 -11  -1   4    0.12    0.30
  11   1  -4    0.52    0.30
 -11   1   4    0.14    0.32
 -11   1   4    0.34    0.34
 -11   1   4    0.18    0.28
  11   1  -4    0.57    0.24
 -11   1   4    0.11    0.23
  -9  -1   4    1.49    0.33
  -9  -1   4    1.16    0.27
  -9  -1   4    1.76    0.18
   9  -1  -4    1.62    0.23
   9  -1  -4    1.60    0.26
  -9  -1   4    1.61    0.31
   9  -1  -4    1.63    0.36
  -9  -1   4    0.88    0.24
   9  -1  -4    1.84    0.30
   9  -1  -4    1.50    0.35
   9   1  -4    1.29    0.29
   9   1  -4    1.80    0.14
  -9   1   4    1.86    0.28
  -9   1   4    1.47    0.31
  -9   1   4    1.32    0.34
  -9   1   4    1.62    0.38
   9   1  -4    1.84    0.26
  -7  -1   4    9.11    0.55
  -7  -1   4    9.24    0.40
  -7  -1   4   10.64    0.58
   7  -1  -4    9.55    0.54
  -7  -1   4    9.74    0.48
   7  -1  -4    9.89    0.62
   7  -1  -4    8.81    0.50
   7  -1  -4    9.42    0.58
  -7   1   4   10.19    0.58
  -7   1   4    9.92    0.58
   7   1  -4    9.49    0.38
  -7   1   4   10.48    0.55
  -7   1   4    9.68    0.65
   7   1  -4    9.67    0.50
   5  -1  -4   14.69    0.63
   5  -1  -4   13.10    0.64
   5  -1  -4   12.47    0.64
  -5  -1   4   14.46    0.66
  -5  -1   4   15.45    0.55
  -5  -1   4   13.50    0.63
  -5  -1   4   14.38    0.54
   5  -1  -4   14.89    0.63
   5   1  -4   13.93    0.52
   5   1  -4   13.97    0.55
  -5   1   4   14.73    0.68
  -5   1   4   13.71    0.65
   5   1  -4   13.02    0.64
  -5   1   4   14.17    0.65
  -3  -1   4   66.97    2.04
  -3  -1   4   66.23    2.04
  -3  -1   4   63.79    2.09
   3   1  -4   64.81    2.09
  -3   1   4   66.84    2.09
   3   1  -4   65.46    1.98
  -3   1   4   63.56    2.08
  -1  -1   4    4.17    0.31
  -1  -1   4    2.34    0.24
  -1  -1   4    2.92    0.26
   1   1  -4    3.40    0.26
  -1   1   4    4.18    0.31
  -1   1   4    4.04    0.28
   1   1  -4    3.24    0.29
  -1   1   4    4.50    0.34
   1  -1   4  243.85    6.97
   1  -1   4  224.32    6.91
  -1  -1  -4  222.11    6.94
  -1  -1  -4  234.23    6.93
  -1  -1  -4  230.90    6.94
  -1   1  -4  228.89    6.94
   1   1   4  241.56    6.95
   1   1   4  228.39    6.93
   1   1   4  228.97    6.95
   1   1   4  227.75    6.93
  -1   1  -4  226.93    6.91
  -3  -1  -4    4.91    0.33
   3  -1   4    3.37    0.33
   3  -1   4    5.30    0.40
  -3  -1  -4    4.06    0.36
   3  -1   4    4.03    0.35
   3  -1   4    5.56    0.40
   3  -1   4    4.50    0.36
   3  -1   4    4.52    0.29
  -3  -1  -4    5.49    0.38
  -3  -1  -4    4.15    0.32
  -3  -1  -4    5.58    0.39
   3   1   4    4.41    0.35
  -3   1  -4    4.45    0.42
   3   1   4    4.28    0.34
  -3   1  -4    5.30    0.36
  -3   1  -4    4.03    0.36
   3   1   4    4.17    0.36
  -3   1  -4    4.42    0.37
   3   1   4    4.99    0.35
  -3   1  -4    4.44    0.35
   3   1   4    4.50    0.23
   5  -1   4  259.51    7.98
  -5  -1  -4  261.20    7.92
  -5  -1  -4  263.90    7.82
   5  -1   4  259.77    7.97
   5  -1   4  265.66    7.98
   5  -1   4  261.88    7.84
   5  -1   4  261.20    8.02
  -5  -1  -4  264.23    7.88
  -5  -1  -4  261.35    7.95
   5  -1   4  263.07    8.00
  -5  -1  -4  267.37    7.99
  -5  -1  -4  260.96    7.97
  -5  -1  -4  261.33    7.85
   5   1   4  268.67    7.99
   5   1   4  267.10    7.97
  -5   1  -4  278.94    8.00
   5   1   4  260.55    7.81
   5   1   4  262.76    7.98
  -5   1  -4  255.86    7.97
   5   1   4  262.32    7.85
  -5   1  -4  260.60    8.02
  -5   1  -4  265.18    7.99
   5   1   4  266.03    7.92
  -7  -1  -4   25.83    0.96
   7  -1   4   25.22    1.03
  -7  -1  -4   25.68    0.91
  -7  -1  -4   26.56    0.86
  -7  -1  -4   25.73    0.89
   7  -1   4   25.48    1.03
  -7  -1  -4   26.57    1.07
   7  -1   4   26.70    1.12
  -7  -1  -4   25.28    1.08
   7  -1   4   26.79    1.13
   7  -1   4   24.82    1.05
  -7  -1  -4   25.98    1.00
   7  -1   4   25.96    0.81
  -7  -1  -4   26.54    1.04
  -7   1  -4   27.24    1.08
  -7   1  -4   26.07    1.04
   7   1   4   25.92    1.02
   7   1   4   27.06    0.91
   7   1   4   26.14    0.94
  -7   1  -4   24.79    1.15
   7   1   4   26.10    1.07
   7   1   4   26.21    1.05
  -7   1  -4   26.62    1.07
   9  -1   4   43.66    1.54
  -9  -1  -4   42.66    1.60
  -9  -1  -4   41.49    1.37
   9  -1   4   43.08    1.40
  -9  -1  -4   43.51    1.45
  -9  -1  -4   40.33    1.36
   9  -1   4   43.27    1.57
  -9  -1  -4   42.70    1.63
   9  -1   4   41.10    1.62
  -9  -1  -4   43.93    1.46
  -9  -1  -4   44.26    1.57
   9  -1   4   43.54    1.57
  -9   1  -4   41.43    1.68
  -9   1  -4   42.79    1.62
   9   1   4   41.41    1.44
   9   1   4   43.20    1.44
  -9   1  -4   45.17    1.56
  -9   1  -4   42.29    1.55
   9   1   4   42.93    1.61
   9   1   4   41.49    1.57
   9   1   4   40.58    1.52
  -9   1  -4   42.63    1.56
 -11  -1  -4    7.26    0.49
 -11  -1  -4    9.42    0.60
 -11  -1  -4    8.55    0.52
  11  -1   4    7.43    0.61
 -11  -1  -4    8.11    0.67
 -11  -1  -4    7.85    0.42
 -11  -1  -4    7.23    0.64
  11  -1   4    7.97    0.72
 -11  -1  -4    7.76    0.36
  11  -1   4    7.98    0.61
  11  -1   4    7.43    0.57
  11  -1   4    7.55    0.42
 -11   1  -4    6.56    0.59
  11   1   4    7.60    0.63
  11   1   4    8.77    0.66
  11   1   4    8.26    0.55
 -11   1  -4    7.36    0.59
 -11   1  -4    8.28    0.69
 -11   1  -4    7.39    0.73
  11   1   4    7.86    0.50
 -11   1  -4    7.80    0.59
 -13  -1  -4    0.06    0.38
  13  -1   4    0.76    0.27
 -13  -1  -4    0.50    0.20
 -13  -1  -4    0.17    0.33
 -13  -1  -4    0.48    0.13
 -13  -1  -4    0.37    0.23
  13  -1   4   -0.17    0.34
 -13  -1  -4    0.30    0.12
  13  -1   4    0.42    0.43
  13  -1   4    0.32    0.18
 -13  -1  -4    0.29    0.31
 -13  -1  -4    0.60    0.27
  13  -1   4    0.14    0.32
 -13   1  -4    0.55    0.38
 -13   1  -4   -0.19    0.28
 -13   1  -4    0.13    0.40
  13   1   4    0.09    0.32
 -13   1  -4    0.26    0.36
  13   1   4    0.18    0.28
 -13   1  -4    0.37    0.30
  13   1   4    0.40    0.24
 -15  -1  -4    0.39    0.40
  15  -1   4    1.04    0.40
 -15  -1  -4    0.72    0.26
  15  -1   4    1.25    0.49
 -15  -1  -4    1.06    0.33
  15  -1   4    0.47    0.34
 -15  -1  -4    0.08    0.10
 -15  -1  -4    0.80    0.47
 -15  -1  -4    0.12    0.32
  15  -1   4    0.61    0.19
  15  -1   4   -0.02    0.26
 -15  -1  -4    0.55    0.11
 -15   1  -4    0.42    0.31
  15   1   4    0.48    0.40
  15   1   4   -0.04    0.29
 -15   1  -4    1.14    0.47
  15   1   4    0.83    0.29
 -15   1  -4    0.45    0.41
  17  -1   4    1.61    0.42
  17  -1   4    1.56    0.38
 -17  -1  -4    0.90    0.50
  17  -1   4    1.51    0.46
 -17  -1  -4    1.73    0.32
 -17  -1  -4    1.61    0.40
  17  -1   4    1.33    0.22
  17  -1   4    1.04    0.56
  17  -1   4    0.92    0.33
 -17   1  -4    1.87    0.41
  17   1   4    1.55    0.36
  17   1   4    1.46    0.37
 -17   1  -4    1.20    0.51
  17   1   4    1.13    0.44
 -17   1  -4    0.74    0.56
  19  -1   4    0.20    0.29
 -19  -1  -4    0.22    0.52
  19  -1   4    1.68    0.50
  19  -1   4    0.15    0.43
 -19  -1  -4    0.25    0.39
  19  -1   4   -0.36    0.50
 -19  -1  -4   -0.19    0.26
  19   1   4    0.16    0.33
 -19   1  -4   -0.21    0.57
  19   1   4    0.14    0.23
 -19   1  -4    0.25    0.35
 -19   1  -4    0.19    0.48
  19   1   4    0.45    0.21
  19   1   4   -0.32    0.44
 -21  -1  -4    0.23    0.29
  21  -1   4    0.08    0.28
 -21  -1  -4    0.52    0.45
  21  -1   4   -0.46    0.48
 -21  -1  -4   -0.18    0.54
  21   1   4    0.20    0.33
 -21   1  -4   -0.02    0.55
 -21   1  -4    0.46    0.60
 -21   1  -4    0.39    0.60
  21   1   4    0.71    0.51
  23  -1   4   -0.09    0.44
 -23  -1  -4    0.37    0.63
 -23   1  -4    0.56    0.61
 -23   1  -4   -0.89    0.58
  23   1   4    0.87    0.59
 -25  -1  -4    0.21    0.59
  25  -1   4    0.26    0.57
  25   1   4    0.03    0.57
 -25   1  -4    0.45    0.73
 -27  -1  -4    0.27    0.66
  27  -1   4    0.32    0.61
 -27   1  -4    0.09    0.71
  27   1   4    0.62    0.67
 -28  -2   4   -0.66    0.58
  28  -2  -4   -0.05    0.46
  28  -2  -4    0.82    0.77
 -28   2   4   -0.29    0.70
 -28   2   4    1.23    0.80
 -26  -2   4    1.22    0.59
  26  -2  -4    0.60    0.45
  26  -2  -4    0.18    0.67
 -26   2   4   -0.43    0.68
 -26   2   4   -0.36    0.70
  24  -2  -4   -0.44    0.56
 -24  -2   4    0.62    0.54
 -24  -2   4    0.12    0.27
  24  -2  -4    1.27    0.48
 -24   2   4   -0.56    0.57
  24   2  -4    0.83    0.47
 -24   2   4    0.34    0.60
  22  -2  -4    0.89    0.40
 -22  -2   4   -0.54    0.39
 -22  -2   4   -0.56    0.40
  22  -2  -4    0.07    0.32
  22  -2  -4   -0.10    0.51
  22  -2  -4    0.16    0.24
 -22  -2   4   -0.02    0.25
 -22   2   4    0.14    0.62
 -22   2   4    0.11    0.61
  22   2  -4    0.21    0.41
  20  -2  -4    0.52    0.27
 -20  -2   4    0.62    0.41
  20  -2  -4    0.32    0.33
 -20  -2   4    0.55    0.27
  20  -2  -4    0.85    0.34
  20  -2  -4    1.32    0.56
 -20  -2   4    0.50    0.43
  20   2  -4    0.57    0.44
  20   2  -4    0.69    0.41
 -20   2   4    0.16    0.29
 -20   2   4    0.49    0.50
 -18  -2   4    2.18    0.44
  18  -2  -4    2.89    0.37
  18  -2  -4    2.88    0.44
 -18  -2   4    2.56    0.46
  18  -2  -4    2.98    0.59
  18  -2  -4    2.98    0.45
 -18  -2   4    3.23    0.47
 -18  -2   4    2.36    0.46
  18  -2  -4    2.59    0.43
 -18  -2   4    2.89    0.39
  18   2  -4    3.77    0.51
  18   2  -4    2.41    0.49
 -18   2   4    3.21    0.61
 -18   2   4    2.59    0.38
  16  -2  -4    0.22    0.36
  16  -2  -4    0.01    0.29
 -16  -2   4    0.00    0.21
  16  -2  -4    0.05    0.28
  16  -2  -4   -0.03    0.38
  16  -2  -4    0.10    0.28
  16  -2  -4   -0.12    0.21
 -16  -2   4   -0.12    0.29
 -16  -2   4   -0.03    0.28
 -16  -2   4   -0.17    0.27
 -16  -2   4    0.02    0.26
  16   2  -4    0.79    0.33
 -16   2   4   -0.49    0.34
 -16   2   4   -0.12    0.38
  16   2  -4   -0.34    0.31
 -16   2   4    0.09    0.25
  14  -2  -4   12.03    0.64
  14  -2  -4   11.86    0.89
 -14  -2   4   12.03    0.66
  14  -2  -4   11.03    0.84
  14  -2  -4   12.73    0.68
  14  -2  -4   12.74    0.75
  14  -2  -4   12.58    0.74
 -14  -2   4   12.37    0.72
 -14  -2   4   11.44    0.70
 -14  -2   4   11.17    0.67
 -14  -2   4   10.88    0.72
 -14   2   4   12.08    0.68
  14   2  -4   11.70    0.74
 -14   2   4   11.15    0.79
 -14   2   4   12.93    0.93
  12  -2  -4   58.28    2.00
  12  -2  -4   59.73    2.09
  12  -2  -4   59.03    2.18
 -12  -2   4   61.28    2.10
 -12  -2   4   58.95    2.05
  12  -2  -4   58.01    2.17
  12  -2  -4   61.62    2.02
 -12  -2   4   59.88    2.08
  12  -2  -4   55.72    2.08
 -12  -2   4   60.93    2.07
 -12  -2   4   59.07    2.04
 -12   2   4   58.55    1.82
 -12   2   4   62.61    2.13
 -12   2   4   59.06    2.02
  12   2  -4   58.59    2.07
 -12   2   4   58.53    2.15
 -12   2   4   62.29    2.21
  10  -2  -4    6.53    0.57
 -10  -2   4    6.21    0.49
  10  -2  -4    6.37    0.54
  10  -2  -4    5.32    0.56
 -10  -2   4    7.34    0.57
  10  -2  -4    6.59    0.48
 -10  -2   4    6.41    0.51
  10  -2  -4    7.36    0.56
 -10   2   4    6.68    0.59
 -10   2   4    6.96    0.61
 -10   2   4    6.82    0.57
 -10   2   4    7.19    0.53
  10   2  -4    7.24    0.55
  10   2  -4    5.95    0.47
 -10   2   4    6.73    0.34
  -8  -2   4    0.60    0.28
   8  -2  -4    0.46    0.25
  -8  -2   4    0.40    0.27
   8  -2  -4    0.40    0.36
   8  -2  -4    1.10    0.33
  -8  -2   4    1.06    0.15
  -8  -2   4    0.66    0.27
   8  -2  -4    1.15    0.31
  -8   2   4    1.51    0.31
  -8   2   4    0.31    0.31
  -8   2   4    1.01    0.20
  -8   2   4    1.00    0.35
  -8   2   4    1.72    0.36
   8   2  -4    0.47    0.30
   8   2  -4    1.12    0.24
   8   2  -4    0.92    0.12
  -6  -2   4   49.94    1.73
  -6  -2   4   50.60    1.72
   6  -2  -4   48.57    1.73
   6  -2  -4   49.46    1.69
   6  -2  -4   47.38    1.72
  -6  -2   4   49.54    1.58
   6  -2  -4   52.93    1.77
  -6   2   4   48.76    1.61
  -6   2   4   47.59    1.74
   6   2  -4   51.30    1.57
  -6   2   4   50.42    1.72
   6   2  -4   50.16    1.73
  -6   2   4   48.99    1.74
  -4  -2   4   11.26    0.40
   4  -2  -4   10.54    0.60
  -4  -2   4   11.44    0.60
  -4  -2   4   11.44    0.53
   4  -2  -4   11.45    0.61
   4  -2  -4   10.78    0.60
  -4  -2   4   11.33    0.46
   4   2  -4   10.90    0.62
  -4   2   4   11.24    0.62
   4   2  -4   11.84    0.51
  -4   2   4   10.58    0.54
  -4   2   4   10.71    0.60
  -4   2   4   10.49    0.66
  -2  -2   4   26.95    0.90
   2  -2  -4   27.15    0.98
   2  -2  -4   27.89    1.02
   2  -2  -4   26.15    1.02
   2  -2  -4   26.95    1.00
  -2  -2   4   25.97    1.01
  -2  -2   4   25.64    0.99
   2   2  -4   27.04    1.03
  -2   2   4   26.99    1.05
  -2   2   4   27.19    0.98
  -2   2   4   27.97    1.06
   2   2  -4   27.30    0.90
   2   2  -4   25.67    0.98
  -2   2   4   27.55    1.00
   0  -2  -4  916.71   27.84
   0  -2   4  913.03   27.81
   0  -2  -4  934.05   27.65
   0  -2   4  949.61   28.04
   0  -2   4  943.29   27.83
   0  -2   4  848.92   27.82
   0  -2   4  943.91   28.07
   0  -2  -4 1000.00   28.21
   0  -2  -4  942.95   27.89
   0   2   4  927.22   28.10
   0   2  -4  925.63   27.82
   0   2   4  936.61   28.23
   0   2  -4  919.26   27.78
   0   2   4  904.88   28.10
   0   2  -4  936.13   28.06
   0   2   4  943.65   27.92
   0   2  -4  944.89   27.78
  -2  -2  -4  349.73   10.48
  -2  -2  -4  339.72   10.50
  -2  -2  -4  347.11   10.38
   2  -2   4  357.09   10.45
   2  -2   4  353.73   10.53
   2  -2   4  357.90   10.49
  -2  -2  -4  350.11   10.49
  -2  -2  -4  351.55   10.45
  -2  -2  -4  341.59   10.48
   2  -2   4  356.60   10.53
   2   2   4  348.32   10.35
  -2   2  -4  342.19   10.44
  -2   2  -4  348.87   10.49
  -2   2  -4  349.19   10.49
   2   2   4  357.86   10.46
   2   2   4  352.12   10.48
   2   2   4  353.94   10.52
  -2   2  -4  342.21   10.52
  -2   2  -4  336.95   10.52
  -4  -2  -4    0.75    0.27
  -4  -2  -4    1.45    0.29
   4  -2   4    0.85    0.27
  -4  -2  -4    0.95    0.25
   4  -2   4    0.59    0.27
  -4  -2  -4    0.74    0.30
   4  -2   4    1.04    0.34
   4  -2   4    0.48    0.30
  -4   2  -4    1.33    0.36
   4   2   4    0.73    0.31
  -4   2  -4    0.88    0.37
   4   2   4    1.05    0.24
   4   2   4    0.91    0.26
   4   2   4    0.64    0.21
  -4   2  -4    1.13    0.31
   4   2   4    1.01    0.34
  -4   2  -4    1.21    0.28
  -6  -2  -4    2.74    0.34
  -6  -2  -4    1.79    0.13
  -6  -2  -4    2.51    0.36
   6  -2   4    2.14    0.37
  -6  -2  -4    2.54    0.36
   6  -2   4    1.86    0.37
   6  -2   4    2.64    0.41
   6  -2   4    3.19    0.42
  -6  -2  -4    2.77    0.29
   6   2   4    2.07    0.26
  -6   2  -4    1.70    0.40
  -6   2  -4    2.37    0.39
   6   2   4    2.78    0.25
  -6   2  -4    2.31    0.39
   6   2   4    2.74    0.35
   6   2   4    2.53    0.42
  -6   2  -4    1.78    0.35
   6   2   4    2.73    0.40
  -8  -2  -4    6.62    0.53
   8  -2   4    5.84    0.55
   8  -2   4    5.08    0.50
  -8  -2  -4    5.50    0.49
   8  -2   4    6.11    0.53
   8  -2   4    5.03    0.50
  -8  -2  -4    5.91    0.42
  -8  -2  -4    6.22    0.45
  -8  -2  -4    5.49    0.51
  -8  -2  -4    4.90    0.31
  -8   2  -4    5.17    0.51
  -8   2  -4    5.31    0.61
   8   2   4    4.87    0.52
  -8   2  -4    6.15    0.56
  -8   2  -4    5.58    0.56
   8   2   4    5.07    0.35
   8   2   4    4.93    0.47
   8   2   4    6.53    0.55
  10  -2   4   -0.15    0.30
 -10  -2  -4    0.19    0.20
  10  -2   4   -0.21    0.38
 -10  -2  -4   -0.39    0.16
 -10  -2  -4    0.38    0.31
  10  -2   4    0.30    0.37
 -10  -2  -4   -0.50    0.27
 -10  -2  -4    0.13    0.19
  10  -2   4    0.56    0.35
  10  -2   4   -0.14    0.13
 -10  -2  -4    0.05    0.29
 -10  -2  -4   -0.06    0.29
  10   2   4   -0.14    0.30
 -10   2  -4   -0.08    0.32
 -10   2  -4    0.15    0.34
  10   2   4    0.03    0.33
 -10   2  -4    0.04    0.44
  10   2   4    0.14    0.29
 -10   2  -4    0.79    0.40
 -12  -2  -4    3.81    0.50
  12  -2   4    2.97    0.45
  12  -2   4    3.40    0.23
 -12  -2  -4    3.76    0.33
  12  -2   4    3.44    0.21
 -12  -2  -4    3.95    0.51
 -12  -2  -4    2.82    0.41
  12  -2   4    3.00    0.50
 -12  -2  -4    3.68    0.33
  12  -2   4    2.89    0.51
 -12  -2  -4    2.80    0.30
 -12  -2  -4    3.09    0.47
  12  -2   4    3.52    0.48
 -12   2  -4    2.70    0.53
 -12   2  -4    4.26    0.60
 -12   2  -4    3.83    0.53
  12   2   4    5.02    0.57
 -12   2  -4    4.09    0.51
  12   2   4    3.19    0.44
  12   2   4    3.20    0.47
 -14  -2  -4   -0.21    0.33
  14  -2   4    0.48    0.34
 -14  -2  -4    0.66    0.38
 -14  -2  -4    0.61    0.26
 -14  -2  -4    0.44    0.21
 -14  -2  -4   -0.28    0.33
  14  -2   4    0.77    0.33
  14  -2   4   -0.09    0.42
  14  -2   4   -0.39    0.33
  14  -2   4    0.38    0.11
 -14  -2  -4    0.24    0.22
 -14   2  -4    0.09    0.41
  14   2   4    0.33    0.17
  14   2   4    0.49    0.34
 -14   2  -4   -0.18    0.45
 -14   2  -4    0.66    0.37
 -14   2  -4    0.83    0.42
  14   2   4   -0.03    0.35
 -16  -2  -4    6.86    0.47
 -16  -2  -4    7.16    0.44
  16  -2   4    6.57    0.62
 -16  -2  -4    6.85    0.52
  16  -2   4    6.25    0.70
  16  -2   4    6.25    0.75
  16  -2   4    7.29    0.71
 -16  -2  -4    5.86    0.68
  16   2   4    6.87    0.63
 -16   2  -4    8.09    0.71
 -16   2  -4    6.84    0.82
  16   2   4    6.72    0.72
 -16   2  -4    6.37    0.76
  16   2   4    6.86    0.39
 -18  -2  -4    0.61    0.44
  18  -2   4   -0.03    0.32
  18  -2   4    0.03    0.45
 -18  -2  -4    0.11    0.17
 -18  -2  -4   -0.05    0.17
 -18  -2  -4   -0.07    0.22
  18  -2   4   -0.38    0.47
 -18  -2  -4    0.43    0.30
  18   2   4    0.06    0.16
  18   2   4   -0.52    0.42
 -18   2  -4    0.27    0.53
  18   2   4    0.03    0.15
  18   2   4    0.17    0.37
 -18   2  -4    0.10    0.38
 -18   2  -4   -0.63    0.49
  20  -2   4   -0.05    0.47
 -20  -2  -4    0.09    0.33
 -20  -2  -4    0.09    0.25
  20  -2   4   -0.02    0.30
 -20  -2  -4    0.24    0.51
 -20  -2  -4   -0.53    0.13
 -20  -2  -4    0.27    0.15
  20  -2   4    0.84    0.64
 -20   2  -4    0.57    0.59
 -20   2  -4   -0.10    0.39
  20   2   4    0.43    0.51
  20   2   4   -1.17    0.33
 -20   2  -4   -0.51    0.59
 -22  -2  -4    1.47    0.61
  22  -2   4    0.12    0.53
  22  -2   4    0.37    0.60
 -22  -2  -4    1.25    0.43
  22   2   4    0.63    0.43
 -22   2  -4   -0.41    0.65
 -22   2  -4    1.13    0.65
  22   2   4    0.50    0.56
 -24  -2  -4    0.61    0.43
 -24  -2  -4    0.16    0.57
  24  -2   4    0.30    0.56
  24  -2   4   -0.16    0.58
 -24   2  -4    1.80    0.76
  24   2   4   -0.05    0.58
 -24   2  -4    0.39    0.76
  26  -2   4    0.81    0.68
 -26  -2  -4    0.69    0.67
 -26   2  -4   -0.93    0.75
  26   2   4   -0.19    0.57
 -26   2  -4    0.92    0.73
  27  -3  -4   -0.51    0.47
  27  -3  -4   -0.96    0.62
 -27   3   4    0.71    0.80
 -27   3   4    0.50    0.72
 -25  -3   4    1.26    0.37
  25  -3  -4    0.71    0.66
  25  -3  -4    1.30    0.50
 -25   3   4    1.19    0.76
 -25   3   4    1.27    0.77
 -23  -3   4    0.06    0.39
  23  -3  -4   -0.07    0.58
 -23  -3   4   -0.14    0.27
  23  -3  -4   -0.69    0.35
 -23   3   4   -0.28    0.60
 -23   3   4   -0.05    0.61
 -21  -3   4    1.33    0.34
  21  -3  -4    0.67    0.31
  21  -3  -4    1.09    0.59
  21  -3  -4    1.07    0.41
 -21  -3   4    0.96    0.43
  21  -3  -4    1.44    0.45
 -21  -3   4    1.12    0.43
 -21   3   4    0.24    0.67
 -21   3   4    1.42    0.69
 -19  -3   4    3.55    0.46
  19  -3  -4    5.23    0.74
  19  -3  -4    4.53    0.46
  19  -3  -4    4.53    0.54
 -19  -3   4    3.56    0.51
  19  -3  -4    4.05    0.57
 -19  -3   4    4.24    0.56
 -19  -3   4    4.83    0.60
 -19   3   4    4.91    0.76
 -17  -3   4    1.43    0.34
  17  -3  -4    0.86    0.51
 -17  -3   4    1.21    0.35
  17  -3  -4    1.91    0.42
  17  -3  -4    1.04    0.30
 -17  -3   4    1.65    0.39
  17  -3  -4    0.98    0.41
 -17  -3   4    1.30    0.34
 -17   3   4    0.52    0.48
 -15  -3   4   -0.26    0.27
 -15  -3   4    0.45    0.26
  15  -3  -4   -0.13    0.27
 -15  -3   4    0.20    0.26
  15  -3  -4    0.11    0.32
  15  -3  -4    0.23    0.35
  15  -3  -4    0.52    0.40
  15  -3  -4   -0.33    0.40
  15  -3  -4    0.15    0.25
 -15  -3   4    0.21    0.25
 -15  -3   4    0.30    0.26
 -15  -3   4    0.13    0.29
 -15   3   4    0.05    0.43
 -15   3   4    0.81    0.47
 -13  -3   4    0.40    0.24
  13  -3  -4    0.09    0.33
  13  -3  -4   -0.14    0.38
  13  -3  -4   -0.10    0.24
 -13  -3   4   -0.29    0.27
  13  -3  -4   -0.02    0.32
 -13  -3   4    0.17    0.29
 -13  -3   4   -0.33    0.26
  13  -3  -4    0.13    0.34
 -13  -3   4    0.65    0.25
 -13   3   4    0.83    0.47
 -13   3   4    0.02    0.34
  13   3  -4    0.33    0.32
  11  -3  -4   -0.02    0.34
  11  -3  -4    0.09    0.26
 -11  -3   4    0.27    0.33
  11  -3  -4    0.23    0.33
  11  -3  -4    0.06    0.36
 -11  -3   4    0.16    0.11
  11  -3  -4    0.54    0.38
 -11  -3   4    0.19    0.31
 -11  -3   4    0.08    0.20
 -11  -3   4    0.03    0.11
 -11   3   4   -0.03    0.34
 -11   3   4    0.36    0.16
 -11   3   4    0.41    0.36
 -11   3   4    0.15    0.35
  11   3  -4    0.83    0.32
  -9  -3   4    0.14    0.36
   9  -3  -4    0.22    0.35
   9  -3  -4   -0.12    0.31
  -9  -3   4    0.02    0.20
  -9  -3   4    0.40    0.32
  -9  -3   4    0.47    0.17
   9  -3  -4    0.02    0.27
   9  -3  -4    1.25    0.39
  -9   3   4    0.55    0.39
  -9   3   4    0.27    0.20
  -9   3   4    0.14    0.34
   9   3  -4    0.30    0.31
  -9   3   4   -0.25    0.35
  -7  -3   4   24.29    1.06
   7  -3  -4   26.03    1.09
  -7  -3   4   24.47    0.94
   7  -3  -4   23.70    1.07
  -7  -3   4   23.85    0.90
   7  -3  -4   23.92    1.03
  -7  -3   4   25.58    1.07
   7  -3  -4   24.75    1.09
   7   3  -4   26.05    1.09
  -7   3   4   25.50    1.14
  -7   3   4   24.38    1.12
  -7   3   4   24.21    0.93
  -5  -3   4    2.98    0.41
  -5  -3   4    2.91    0.21
  -5  -3   4    2.88    0.41
   5  -3  -4    3.15    0.43
  -5  -3   4    2.98    0.21
   5  -3  -4    3.42    0.43
  -5  -3   4    2.50    0.32
   5  -3  -4    3.48    0.42
   5  -3  -4    2.71    0.32
   5  -3  -4    3.31    0.40
  -5   3   4    2.49    0.41
   5   3  -4    2.72    0.40
   5   3  -4    2.56    0.29
  -5   3   4    3.10    0.40
  -5   3   4    3.43    0.36
  -3  -3   4    0.72    0.31
  -3  -3   4    0.71    0.30
  -3  -3   4    1.17    0.31
   3  -3  -4    1.05    0.29
   3  -3  -4    0.55    0.29
  -3  -3   4    0.85    0.14
   3  -3  -4    1.18    0.32
   3  -3  -4    0.86    0.31
   3   3  -4    1.18    0.27
   3   3  -4    1.22    0.33
  -3   3   4    0.78    0.31
  -3   3   4    0.96    0.37
  -3   3   4    0.67    0.29
   3   3  -4    0.83    0.14
   1  -3  -4   22.10    0.88
  -1  -3   4   20.36    0.92
   1  -3  -4   22.59    0.95
   1  -3  -4   22.44    0.95
  -1  -3   4   22.39    0.80
  -1  -3   4   22.09    0.95
   1  -3  -4   23.60    0.96
  -1  -3   4   21.44    0.92
  -1  -3   4   22.30    0.96
  -1  -3   4   22.54    0.77
   1   3  -4   21.85    0.93
   1   3  -4   22.49    1.00
   1   3  -4   22.02    0.80
  -1   3   4   21.81    0.94
  -1   3   4   23.24    0.89
  -1   3   4   23.00    1.00
   1  -3   4   24.62    1.05
   1  -3   4   24.03    0.90
  -1  -3  -4   23.54    1.04
  -1  -3  -4   24.80    0.89
   1  -3   4   25.72    1.01
   1  -3   4   25.43    1.04
  -1  -3  -4   26.88    1.04
   1  -3   4   24.33    0.94
  -1   3  -4   24.40    1.07
  -1   3  -4   24.84    1.06
   1   3   4   24.00    0.89
  -1   3  -4   26.32    1.06
   1   3   4   25.66    1.01
   1   3   4   24.90    0.93
   1   3   4   26.79    1.08
  -1   3  -4   25.72    0.90
  -1   3  -4   25.25    0.96
  -3  -3  -4    3.54    0.27
  -3  -3  -4    3.27    0.37
   3  -3   4    3.19    0.35
  -3  -3  -4    3.78    0.44
   3  -3   4    4.30    0.47
  -3  -3  -4    3.90    0.34
   3  -3   4    3.38    0.43
  -3  -3  -4    3.58    0.41
   3   3   4    3.83    0.27
  -3   3  -4    3.82    0.36
  -3   3  -4    4.40    0.48
  -3   3  -4    3.86    0.42
   3   3   4    3.73    0.34
  -3   3  -4    3.75    0.49
   3   3   4    3.26    0.35
  -3   3  -4    3.75    0.44
   3   3   4    3.11    0.44
   3   3   4    4.02    0.40
  -5  -3  -4    0.42    0.30
   5  -3   4    0.51    0.37
  -5  -3  -4    0.11    0.09
  -5  -3  -4    0.10    0.32
  -5  -3  -4    0.30    0.23
   5  -3   4   -0.01    0.27
  -5  -3  -4    0.36    0.25
   5  -3   4    0.63    0.32
  -5   3  -4    0.38    0.28
   5   3   4   -0.02    0.22
  -5   3  -4   -0.12    0.29
  -5   3  -4    0.46    0.36
   5   3   4    0.22    0.24
   5   3   4    0.22    0.37
   5   3   4    0.12    0.23
  -5   3  -4   -0.22    0.36
  -7  -3  -4   18.53    0.80
   7  -3   4   17.90    0.94
  -7  -3  -4   17.45    0.86
  -7  -3  -4   16.91    0.76
   7  -3   4   17.98    0.89
   7  -3   4   19.39    0.99
  -7  -3  -4   18.72    0.93
  -7   3  -4   17.39    0.98
  -7   3  -4   18.48    0.89
   7   3   4   16.97    0.80
  -7   3  -4   18.12    0.95
  -7   3  -4   17.78    0.96
   7   3   4   17.23    0.94
   7   3   4   18.30    0.76
   7   3   4   17.82    0.77
  -9  -3  -4    1.26    0.15
  -9  -3  -4    1.35    0.25
   9  -3   4    1.52    0.41
  -9  -3  -4    1.47    0.41
   9  -3   4    0.99    0.40
  -9  -3  -4    1.26    0.37
   9  -3   4    1.50    0.44
  -9  -3  -4    1.51    0.32
  -9   3  -4    1.16    0.37
   9   3   4    1.07    0.27
   9   3   4    0.53    0.36
  -9   3  -4    0.61    0.38
  -9   3  -4    0.60    0.47
  -9   3  -4    0.80    0.40
   9   3   4    0.80    0.38
   9   3   4    1.28    0.31
  11  -3   4    9.10    0.73
 -11  -3  -4    9.46    0.67
  11  -3   4    8.76    0.41
  11  -3   4    9.94    0.79
  11  -3   4    8.68    0.72
  11  -3   4    9.94    0.81
  11  -3   4    8.76    0.49
 -11  -3  -4    9.62    0.67
 -11  -3  -4    9.82    0.67
 -11  -3  -4    9.78    0.72
 -11  -3  -4    9.72    0.51
 -11  -3  -4    9.12    0.44
 -11   3  -4    9.36    0.82
  11   3   4   10.03    0.76
 -11   3  -4    9.05    0.76
 -11   3  -4    8.87    0.74
 -11   3  -4    9.43    0.77
  11   3   4    9.51    0.54
  11   3   4   10.67    0.66
  11   3   4    8.35    0.73
  13  -3   4   16.44    0.99
 -13  -3  -4   15.20    0.67
  13  -3   4   16.28    0.95
 -13  -3  -4   15.89    0.89
 -13  -3  -4   16.88    0.94
  13  -3   4   16.35    1.02
 -13  -3  -4   14.43    0.87
 -13  -3  -4   14.45    0.89
  13  -3   4   15.55    0.92
 -13  -3  -4   16.54    0.69
  13  -3   4   15.62    0.64
 -13   3  -4   15.92    1.07
  13   3   4   16.31    0.95
 -13   3  -4   14.53    1.04
  13   3   4   17.61    1.00
  13   3   4   16.88    0.64
 -13   3  -4   16.68    0.96
 -13   3  -4   14.42    0.94
  15  -3   4    0.02    0.41
 -15  -3  -4   -0.36    0.20
 -15  -3  -4    0.17    0.20
 -15  -3  -4    0.51    0.34
  15  -3   4    0.17    0.15
  15  -3   4    0.01    0.37
  15  -3   4    0.25    0.49
 -15  -3  -4    0.07    0.34
 -15   3  -4   -0.30    0.53
  15   3   4    0.43    0.44
  15   3   4    0.22    0.14
 -15   3  -4   -0.39    0.36
  15   3   4   -0.29    0.38
 -15   3  -4    0.15    0.44
  17  -3   4    3.95    0.65
 -17  -3  -4    4.31    0.35
 -17  -3  -4    3.92    0.40
  17  -3   4    5.44    0.77
  17  -3   4    4.85    0.64
 -17  -3  -4    4.99    0.63
 -17   3  -4    4.33    0.63
  17   3   4    4.33    0.60
  17   3   4    5.35    0.70
 -17   3  -4    4.08    0.70
 -17   3  -4    6.44    0.88
 -19  -3  -4   -0.37    0.18
 -19  -3  -4   -0.13    0.28
  19  -3   4    0.18    0.54
  19  -3   4   -0.58    0.44
  19  -3   4   -0.05    0.39
 -19  -3  -4   -0.33    0.40
 -19  -3  -4    0.25    0.25
  19   3   4    0.19    0.44
  19   3   4   -0.86    0.47
 -19   3  -4    0.78    0.62
 -19   3  -4   -0.54    0.51
 -19   3  -4   -0.21    0.41
  21  -3   4    0.47    0.42
 -21  -3  -4    0.08    0.30
 -21  -3  -4   -0.42    0.46
  21  -3   4    0.85    0.62
 -21  -3  -4    0.58    0.19
 -21  -3  -4    0.37    0.24
  21  -3   4    0.42    0.53
 -21   3  -4    0.17    0.60
  21   3   4    0.08    0.45
  21   3   4    1.90    0.59
 -21   3  -4   -0.08    0.56
 -23  -3  -4   -0.88    0.34
  23  -3   4   -1.72    0.60
 -23  -3  -4    0.48    0.55
  23  -3   4   -0.60    0.51
 -23   3  -4    0.57    0.74
  23   3   4    0.13    0.56
  23   3   4    0.00    0.47
 -23   3  -4    0.43    0.67
 -25  -3  -4   -0.56    0.54
  25  -3   4   -0.55    0.66
  25  -3   4   -0.71    0.50
 -25   3  -4   -0.31    0.73
  25   3   4   -0.74    0.51
 -25   3  -4   -0.18    0.67
  26  -4  -4    0.59    0.68
  26  -4  -4    0.59    0.49
 -26   4   4    0.82    0.75
 -26   4   4   -0.10    0.71
  24  -4  -4    0.61    0.69
  24  -4  -4    1.41    0.50
 -24   4   4    1.71    0.86
 -24   4   4    1.94    0.79
  22  -4  -4    0.94    0.60
  22  -4  -4    1.54    0.51
  22  -4  -4    0.76    0.45
 -22   4   4    1.19    0.74
 -22   4   4    2.18    0.76
  20  -4  -4    3.76    0.46
  20  -4  -4    3.20    0.55
  20  -4  -4    3.09    0.60
  20  -4  -4    2.03    0.62
 -20  -4   4    3.14    0.49
 -20  -4   4    3.26    0.50
 -20  -4   4    2.12    0.44
 -20   4   4    2.25    0.68
 -18  -4   4    0.33    0.30
  18  -4  -4    0.50    0.44
  18  -4  -4   -0.03    0.49
  18  -4  -4   -0.19    0.35
  18  -4  -4   -0.11    0.28
 -18  -4   4   -0.01    0.29
 -18  -4   4    0.16    0.31
 -18  -4   4   -0.05    0.34
 -18   4   4    0.45    0.59
 -16  -4   4    0.45    0.39
  16  -4  -4    0.14    0.40
  16  -4  -4    0.27    0.30
  16  -4  -4    0.33    0.47
 -16  -4   4    0.43    0.30
 -16  -4   4    0.55    0.37
  16  -4  -4    0.59    0.35
 -16  -4   4    0.19    0.28
 -16  -4   4    0.66    0.32
 -16  -4   4    0.22    0.33
 -16   4   4    0.79    0.51
 -14  -4   4    3.55    0.40
 -14  -4   4    4.16    0.56
 -14  -4   4    4.12    0.55
 -14  -4   4    3.70    0.44
  14  -4  -4    3.87    0.60
  14  -4  -4    3.10    0.44
  14  -4  -4    4.41    0.62
 -14   4   4    4.32    0.68
  14   4  -4    3.36    0.53
 -12  -4   4    0.09    0.15
 -12  -4   4    0.02    0.15
  12  -4  -4    0.18    0.29
  12  -4  -4   -0.29    0.35
  12  -4  -4   -0.11    0.34
 -12  -4   4   -0.31    0.22
 -12  -4   4    0.18    0.38
 -12  -4   4   -0.04    0.31
  12  -4  -4   -0.10    0.41
 -12  -4   4   -0.34    0.20
  12  -4  -4   -0.70    0.32
  12   4  -4   -0.30    0.29
 -12   4   4   -0.06    0.17
 -12   4   4   -0.15    0.37
 -12   4   4   -0.53    0.37
 -10  -4   4   -0.16    0.18
 -10  -4   4   -0.06    0.23
  10  -4  -4    0.15    0.37
 -10  -4   4   -0.30    0.32
  10  -4  -4   -0.14    0.39
  10  -4  -4   -0.21    0.28
  10  -4  -4   -0.26    0.35
 -10  -4   4   -0.11    0.33
 -10  -4   4   -0.24    0.18
  10  -4  -4    0.48    0.35
 -10  -4   4    0.00    0.17
 -10   4   4   -0.64    0.30
 -10   4   4   -0.41    0.39
 -10   4   4   -0.29    0.20
  10   4  -4    0.06    0.32
   8  -4  -4    0.82    0.27
  -8  -4   4    1.31    0.44
  -8  -4   4    1.10    0.40
  -8  -4   4    1.15    0.23
   8  -4  -4    1.38    0.37
  -8  -4   4    1.29    0.26
  -8  -4   4    0.86    0.26
   8  -4  -4    1.21    0.38
   8  -4  -4    1.44    0.43
  -8  -4   4    0.83    0.15
   8  -4  -4    1.10    0.37
  -8   4   4    1.19    0.29
  -8   4   4    1.25    0.41
   8   4  -4    1.13    0.37
  -8   4   4    1.23    0.39
   6  -4  -4    2.40    0.42
   6  -4  -4    2.35    0.35
  -6  -4   4    2.94    0.46
   6  -4  -4    1.47    0.43
  -6  -4   4    1.90    0.40
   6  -4  -4    1.92    0.42
   6  -4  -4    2.05    0.42
  -6  -4   4    2.17    0.34
   6   4  -4    1.48    0.42
  -6   4   4    2.35    0.47
  -6   4   4    2.86    0.37
  -6   4   4    2.32    0.49
  -4  -4   4    2.04    0.41
   4  -4  -4    2.17    0.42
   4  -4  -4    1.89    0.35
   4  -4  -4    2.23    0.42
  -4  -4   4    1.85    0.36
  -4  -4   4    1.37    0.38
   4  -4  -4    2.74    0.43
  -4  -4   4    1.95    0.38
   4   4  -4    1.19    0.37
  -4   4   4    1.66    0.40
   4   4  -4    2.11    0.34
  -4   4   4    1.95    0.36
  -4   4   4    2.89    0.50
  -2  -4   4    1.54    0.38
   2  -4  -4    1.75    0.41
   2  -4  -4    3.02    0.39
  -2  -4   4    2.65    0.42
  -2  -4   4    3.03    0.44
   2  -4  -4    2.19    0.39
  -2  -4   4    2.39    0.24
  -2  -4   4    2.44    0.41
  -2   4   4    3.95    0.49
  -2   4   4    2.31    0.36
   2   4  -4    2.78    0.22
   2   4  -4    2.20    0.44
  -2   4   4    1.76    0.40
   2   4  -4    2.15    0.37
   0  -4  -4   14.61    0.83
   0  -4   4   14.69    0.79
   0  -4   4   14.99    0.84
   0  -4  -4   14.56    0.81
   0  -4   4   14.04    0.62
   0  -4   4   15.14    0.77
   0  -4  -4   14.31    0.68
   0   4  -4   13.31    0.78
   0   4  -4   13.94    0.82
   0   4   4   14.82    0.85
   0   4   4   14.10    0.69
   0   4   4   13.45    0.77
   0   4   4   14.12    0.66
   0   4  -4   13.87    0.63
  -2  -4  -4    0.86    0.33
   2  -4   4    0.73    0.27
  -2  -4  -4    1.06    0.25
  -2  -4  -4    0.96    0.37
   2  -4   4    0.78    0.30
   2  -4   4    1.30    0.38
   2  -4   4    0.95    0.39
  -2   4  -4    0.72    0.37
   2   4   4    1.33    0.26
   2   4   4    0.86    0.24
  -2   4  -4    1.57    0.31
   2   4   4    0.69    0.43
  -2   4  -4    1.58    0.29
  -2   4  -4    1.40    0.36
   2   4   4    1.08    0.34
  -2   4  -4    0.88    0.39
  -4  -4  -4    4.83    0.38
   4  -4   4    4.38    0.54
   4  -4   4    4.78    0.48
  -4  -4  -4    3.98    0.51
  -4  -4  -4    6.23    0.57
   4  -4   4    4.57    0.55
  -4  -4  -4    3.98    0.44
   4  -4   4    4.48    0.43
  -4  -4  -4    4.50    0.31
  -4   4  -4    4.83    0.54
   4   4   4    5.09    0.47
  -4   4  -4    5.32    0.51
   4   4   4    4.37    0.48
   4   4   4    5.66    0.58
  -4   4  -4    4.16    0.51
  -4   4  -4    4.10    0.56
   4   4   4    4.70    0.37
  -4   4  -4    4.21    0.43
   6  -4   4   13.96    0.84
   6  -4   4   12.61    0.65
  -6  -4  -4   13.17    0.71
   6  -4   4   13.06    0.82
  -6  -4  -4   12.75    0.75
  -6  -4  -4   12.95    0.50
   6  -4   4   12.99    0.77
  -6  -4  -4   12.74    0.63
  -6  -4  -4   13.32    0.82
  -6   4  -4   14.03    0.83
   6   4   4   11.66    0.69
  -6   4  -4   12.43    0.74
  -6   4  -4   12.69    0.86
   6   4   4   12.65    0.68
  -6   4  -4   12.69    0.86
   6   4   4   13.40    0.64
   6   4   4   12.27    0.89
  -8  -4  -4    6.81    0.67
   8  -4   4    6.42    0.61
  -8  -4  -4    4.70    0.42
  -8  -4  -4    5.27    0.55
  -8  -4  -4    5.47    0.44
   8  -4   4    5.61    0.41
   8  -4   4    5.59    0.62
   8  -4   4    5.80    0.61
  -8  -4  -4    5.51    0.28
   8   4   4    6.08    0.51
  -8   4  -4    4.54    0.59
   8   4   4    4.29    0.55
  -8   4  -4    5.47    0.66
   8   4   4    5.69    0.44
   8   4   4    5.71    0.46
  -8   4  -4    6.31    0.59
  -8   4  -4    5.66    0.63
 -10  -4  -4   10.04    0.77
 -10  -4  -4    7.96    0.36
  10  -4   4    9.23    0.78
 -10  -4  -4    9.66    0.76
 -10  -4  -4    8.97    0.55
 -10  -4  -4   10.12    0.60
 -10  -4  -4    9.00    0.37
  10  -4   4    9.13    0.49
  10  -4   4    9.57    0.78
  10  -4   4   10.02    0.83
  10   4   4    9.49    0.59
 -10   4  -4    8.95    0.72
 -10   4  -4    8.23    0.77
 -10   4  -4    9.08    0.79
  10   4   4   10.27    0.81
  10   4   4    9.46    0.61
 -10   4  -4   10.01    0.81
  12  -4   4   -0.06    0.22
 -12  -4  -4   -0.35    0.36
 -12  -4  -4    0.00    0.26
  12  -4   4    0.20    0.16
  12  -4   4    0.05    0.43
  12  -4   4    0.23    0.39
 -12  -4  -4   -0.18    0.20
 -12  -4  -4    0.21    0.15
 -12  -4  -4    0.25    0.37
  12  -4   4    0.38    0.41
  12  -4   4   -0.05    0.40
 -12  -4  -4    0.29    0.30
  12   4   4   -0.08    0.17
  12   4   4   -0.01    0.25
 -12   4  -4    0.25    0.40
 -12   4  -4   -0.25    0.47
 -12   4  -4   -0.29    0.43
  12   4   4   -0.05    0.40
  12   4   4    0.05    0.28
 -12   4  -4    0.66    0.41
 -14  -4  -4    1.69    0.27
  14  -4   4    0.95    0.43
 -14  -4  -4    0.90    0.39
 -14  -4  -4    1.39    0.22
  14  -4   4    0.63    0.52
 -14  -4  -4    1.71    0.45
  14  -4   4    1.30    0.28
 -14  -4  -4    1.88    0.40
  14  -4   4    1.73    0.46
  14   4   4    1.78    0.21
  14   4   4    1.19    0.32
 -14   4  -4    1.39    0.57
  14   4   4    1.20    0.48
 -14   4  -4    1.14    0.57
 -14   4  -4    1.65    0.52
  16  -4   4    6.76    0.86
  16  -4   4    6.46    0.45
  16  -4   4    5.83    0.72
  16  -4   4    7.45    0.82
 -16  -4  -4    6.16    0.43
 -16  -4  -4    6.88    0.44
 -16  -4  -4    7.77    0.72
 -16   4  -4    6.09    0.85
  16   4   4    7.13    0.77
 -16   4  -4    7.36    0.81
 -16   4  -4    7.62    0.93
 -18  -4  -4    0.71    0.26
  18  -4   4    0.95    0.21
  18  -4   4    0.66    0.50
  18  -4   4    1.01    0.49
 -18  -4  -4    1.75    0.52
 -18  -4  -4    1.70    0.23
  18  -4   4    1.51    0.62
  18   4   4    0.81    0.50
 -18   4  -4    2.83    0.77
 -18   4  -4    1.35    0.69
 -20  -4  -4   -0.25    0.24
  20  -4   4    0.52    0.61
  20  -4   4    1.25    0.61
 -20  -4  -4    0.60    0.31
 -20  -4  -4    0.91    0.55
  20  -4   4    1.48    0.50
 -20   4  -4    0.52    0.65
  20   4   4    0.13    0.52
 -20   4  -4    0.96    0.65
  22  -4   4    1.29    0.60
  22  -4   4   -0.12    0.67
  22   4   4    1.84    0.62
 -22   4  -4   -0.16    0.61
 -22   4  -4    2.17    0.83
  24  -4   4    0.60    0.70
  24  -4   4    1.04    0.65
 -24   4  -4    0.43    0.73
  24   4   4    0.34    0.57
 -24   4  -4    0.35    0.72
  25  -5  -4    0.55    0.50
  25  -5  -4   -0.81    0.62
 -25   5   4    0.01    0.71
 -25   5   4   -0.22    0.82
  23  -5  -4   -0.48    0.65
  23  -5  -4    0.57    0.47
 -23  -5   4   -0.38    0.36
 -23   5   4    0.39    0.69
 -23   5   4   -0.45    0.65
  21  -5  -4    1.07    0.66
  21  -5  -4    0.17    0.43
  21  -5  -4    0.53    0.50
 -21  -5   4    0.42    0.36
 -21  -5   4   -0.02    0.34
 -21   5   4    0.36    0.67
 -21   5   4    0.64    0.69
  19  -5  -4   14.25    0.95
 -19  -5   4   12.84    0.90
  19  -5  -4   11.97    1.02
  19  -5  -4   12.12    0.90
 -19  -5   4   12.99    0.83
 -19  -5   4   13.21    0.84
  19  -5  -4   12.50    1.13
 -19   5   4   11.85    1.16
  17  -5  -4    5.46    0.66
 -17  -5   4    5.14    0.51
 -17  -5   4    4.53    0.59
  17  -5  -4    5.51    0.59
 -17  -5   4    6.50    0.58
  17  -5  -4    4.55    0.77
  17  -5  -4    4.71    0.72
 -17   5   4    5.22    0.83
  17   5  -4    5.69    0.69
  15  -5  -4    3.88    0.65
 -15  -5   4    2.95    0.36
  15  -5  -4    2.08    0.45
  15  -5  -4    2.79    0.61
 -15  -5   4    2.87    0.50
 -15  -5   4    3.36    0.48
 -15   5   4    3.10    0.66
  15   5  -4    3.01    0.55
 -13  -5   4    0.14    0.19
 -13  -5   4    0.08    0.29
  13  -5  -4   -0.36    0.43
 -13  -5   4   -0.04    0.18
  13  -5  -4   -0.07    0.32
  13  -5  -4   -0.31    0.40
 -13  -5   4   -0.02    0.20
 -13  -5   4    0.78    0.40
 -13  -5   4    0.66    0.45
 -13   5   4    0.18    0.22
 -13   5   4    0.80    0.50
  13   5  -4   -0.29    0.32
 -11  -5   4    4.75    0.41
  11  -5  -4    4.37    0.64
 -11  -5   4    5.12    0.61
 -11  -5   4    3.94    0.49
 -11  -5   4    4.66    0.40
 -11  -5   4    4.68    0.60
 -11  -5   4    4.47    0.31
  11  -5  -4    5.98    0.70
  11  -5  -4    4.91    0.62
  11  -5  -4    4.76    0.62
  11  -5  -4    5.06    0.55
 -11   5   4    5.96    0.71
 -11   5   4    5.29    0.43
  11   5  -4    4.51    0.59
   9  -5  -4    4.70    0.58
  -9  -5   4    4.05    0.58
  -9  -5   4    4.60    0.44
  -9  -5   4    4.77    0.44
  -9  -5   4    4.70    0.55
   9  -5  -4    4.81    0.60
   9  -5  -4    4.28    0.60
   9  -5  -4    5.00    0.61
   9  -5  -4    4.91    0.53
   9  -5  -4    4.91    0.44
  -9   5   4    5.13    0.47
  -9   5   4    5.07    0.66
   9   5  -4    4.91    0.60
  -7  -5   4    4.55    0.47
   7  -5  -4    4.69    0.46
  -7  -5   4    5.16    0.48
  -7  -5   4    5.53    0.61
   7  -5  -4    3.25    0.52
   7  -5  -4    5.14    0.56
   7  -5  -4    3.66    0.56
   7  -5  -4    4.59    0.55
   7  -5  -4    5.03    0.56
  -7  -5   4    4.15    0.55
   7   5  -4    4.87    0.61
  -7   5   4    5.91    0.62
  -7   5   4    3.91    0.45
  -7   5   4    3.68    0.54
   5  -5  -4    0.06    0.36
  -5  -5   4    0.66    0.31
  -5  -5   4    0.69    0.40
  -5  -5   4    0.71    0.34
   5  -5  -4    1.52    0.39
  -5  -5   4    0.45    0.31
  -5  -5   4    0.60    0.41
   5  -5  -4    0.42    0.31
   5  -5  -4    0.58    0.40
   5  -5  -4    0.68    0.38
  -5   5   4    0.62    0.35
   5   5  -4    1.13    0.42
  -5   5   4    0.48    0.37
  -5   5   4    0.51    0.36
  -3  -5   4   -0.13    0.33
   3  -5  -4    0.21    0.30
   3  -5  -4   -0.21    0.38
   3  -5  -4   -0.31    0.31
  -3  -5   4    0.00    0.35
  -3  -5   4   -0.41    0.33
  -3  -5   4    0.37    0.34
   3   5  -4   -0.03    0.38
  -3   5   4   -0.28    0.32
  -3   5   4   -0.03    0.32
  -3   5   4    0.26    0.35
   3   5  -4    0.18    0.10
  -1  -5   4    8.84    0.68
   1  -5  -4   10.44    0.77
  -1  -5   4    9.51    0.52
  -1  -5   4   10.52    0.76
   1  -5  -4   10.66    0.77
  -1  -5   4    8.57    0.69
   1  -5  -4    7.85    0.61
  -1   5   4    7.67    0.60
  -1   5   4    8.46    0.69
   1   5  -4    8.96    0.46
  -1   5   4    7.24    0.68
   1   5  -4   10.15    0.81
   1   5  -4    9.31    0.70
   1  -5   4   11.65    0.83
  -1  -5  -4   10.37    0.63
  -1  -5  -4    9.71    0.75
   1  -5   4    9.31    0.59
  -1  -5  -4   11.22    0.76
   1  -5   4   10.08    0.72
   1  -5   4   10.58    0.79
  -1   5  -4   10.17    0.59
   1   5   4   10.66    0.80
   1   5   4   10.68    0.56
  -1   5  -4    9.80    0.78
  -1   5  -4   10.93    0.72
   1   5   4   10.23    0.63
   1   5   4   10.45    0.76
  -1   5  -4    9.31    0.75
  -3  -5  -4    5.61    0.44
  -3  -5  -4    6.65    0.58
  -3  -5  -4    4.96    0.58
   3  -5   4    5.21    0.60
   3  -5   4    6.17    0.56
   3  -5   4    5.34    0.48
   3  -5   4    5.41    0.64
  -3   5  -4    5.76    0.50
   3   5   4    5.55    0.44
   3   5   4    5.26    0.61
   3   5   4    7.02    0.60
   3   5   4    5.70    0.58
  -3   5  -4    5.16    0.61
  -3   5  -4    5.32    0.58
   3   5   4    5.14    0.39
  -3   5  -4    5.65    0.64
   5  -5   4    4.80    0.49
   5  -5   4    5.81    0.68
  -5  -5  -4    5.37    0.41
  -5  -5  -4    5.70    0.58
   5  -5   4    6.80    0.57
  -5  -5  -4    6.36    0.58
   5  -5   4    5.38    0.63
  -5  -5  -4    7.14    0.67
  -5   5  -4    6.44    0.67
   5   5   4    5.96    0.67
  -5   5  -4    5.85    0.53
   5   5   4    5.75    0.56
  -5   5  -4    6.28    0.57
   5   5   4    5.71    0.43
  -5   5  -4    6.11    0.66
   5   5   4    6.80    0.56
  -5   5  -4    5.53    0.61
  -7  -5  -4   -0.07    0.26
  -7  -5  -4    0.10    0.37
   7  -5   4   -0.53    0.35
   7  -5   4    0.29    0.25
   7  -5   4   -0.56    0.31
  -7  -5  -4    0.38    0.22
  -7  -5  -4    0.25    0.38
  -7  -5  -4    0.16    0.18
   7  -5   4    0.68    0.39
   7   5   4    0.01    0.27
  -7   5  -4    0.22    0.36
  -7   5  -4    0.58    0.33
   7   5   4    0.28    0.22
   7   5   4    0.38    0.41
  -7   5  -4    0.31    0.39
   7   5   4    0.03    0.31
  -7   5  -4    0.09    0.45
   9  -5   4   -0.02    0.39
  -9  -5  -4    0.13    0.15
  -9  -5  -4    0.33    0.28
   9  -5   4   -0.24    0.39
  -9  -5  -4    0.14    0.39
   9  -5   4    0.69    0.26
   9  -5   4   -0.17    0.41
  -9  -5  -4    0.73    0.25
   9  -5   4    0.19    0.38
  -9  -5  -4   -0.31    0.32
   9   5   4    0.21    0.46
   9   5   4   -0.59    0.27
  -9   5  -4    0.23    0.40
  -9   5  -4    0.09    0.42
   9   5   4   -0.03    0.23
   9   5   4   -0.28    0.22
  -9   5  -4    0.12    0.35
  -9   5  -4    0.09    0.43
 -11  -5  -4    0.25    0.25
 -11  -5  -4    0.36    0.26
 -11  -5  -4   -0.23    0.42
 -11  -5  -4   -0.14    0.14
  11  -5   4   -0.23    0.40
  11  -5   4    0.27    0.45
  11  -5   4    0.40    0.22
 -11  -5  -4    0.29    0.13
 -11   5  -4   -0.30    0.42
 -11   5  -4   -0.23    0.47
  11   5   4    0.26    0.47
 -11   5  -4    0.00    0.46
 -11   5  -4   -0.03    0.37
  11   5   4    0.68    0.32
  11   5   4    0.55    0.27
 -13  -5  -4    0.34    0.25
  13  -5   4   -0.20    0.26
  13  -5   4   -0.40    0.45
 -13  -5  -4   -0.03    0.30
 -13  -5  -4   -0.30    0.13
  13  -5   4    0.08    0.18
 -13  -5  -4   -0.05    0.14
  13  -5   4   -0.27    0.44
 -13  -5  -4    0.42    0.31
 -13   5  -4    0.42    0.45
 -13   5  -4   -0.48    0.48
 -13   5  -4    0.16    0.52
  13   5   4   -0.38    0.28
  13   5   4    0.45    0.50
 -15  -5  -4    4.13    0.51
 -15  -5  -4    3.73    0.28
 -15  -5  -4    3.82    0.37
  15  -5   4    3.74    0.44
  15  -5   4    3.60    0.68
  15  -5   4    3.97    0.68
  15  -5   4    3.64    0.63
 -15   5  -4    4.35    0.82
  15   5   4    3.67    0.68
 -15   5  -4    4.48    0.78
  15   5   4    3.85    0.50
  17  -5   4    7.65    0.58
  17  -5   4    7.79    0.89
  17  -5   4    7.13    0.90
  17  -5   4    8.57    0.87
 -17  -5  -4   10.21    0.77
 -17  -5  -4    7.75    0.48
 -17  -5  -4    7.58    0.44
 -17   5  -4    7.21    1.00
 -17   5  -4    9.36    1.08
  17   5   4    9.36    0.95
  19  -5   4    0.28    0.58
 -19  -5  -4    0.19    0.41
  19  -5   4    0.52    0.57
  19  -5   4   -0.93    0.45
 -19   5  -4   -0.84    0.56
  19   5   4   -0.09    0.56
 -19   5  -4    0.60    0.73
 -21  -5  -4    1.61    0.38
  21  -5   4    0.45    0.57
  21  -5   4    1.14    0.53
  21  -5   4    0.51    0.63
  21   5   4    0.81    0.63
 -21   5  -4    0.33    0.76
 -21   5  -4   -0.15    0.69
  23  -5   4    0.93    0.69
  23  -5   4    0.78    0.58
 -23   5  -4    0.69    0.83
 -23   5  -4   -0.09    0.75
  23   5   4    1.70    0.67
  24  -6  -4    0.77    0.70
  24  -6  -4    0.29    0.51
 -24   6   4    1.29    0.84
 -24   6   4   -0.66    0.72
  22  -6  -4    0.26    0.49
  22  -6  -4    0.49    0.56
 -22  -6   4    0.16    0.39
  22  -6  -4   -0.24    0.65
 -22   6   4    0.60    0.65
 -22   6   4    0.63    0.73
  20  -6  -4    0.42    0.58
  20  -6  -4    0.07    0.45
 -20  -6   4   -0.31    0.40
 -20  -6   4    1.07    0.40
  20  -6  -4   -0.26    0.60
 -20  -6   4   -0.82    0.28
 -20   6   4    1.04    0.75
 -20   6   4   -0.40    0.58
 -18  -6   4    0.41    0.32
  18  -6  -4    1.29    0.61
  18  -6  -4    1.59    0.60
  18   6  -4    1.91    0.57
 -18   6   4    0.77    0.69
 -16  -6   4    0.91    0.21
 -16  -6   4    0.96    0.20
  16  -6  -4    0.71    0.54
 -16  -6   4    0.59    0.27
  16  -6  -4    1.63    0.59
  16   6  -4    1.66    0.54
 -16   6   4    0.61    0.59
 -14  -6   4    1.24    0.28
 -14  -6   4    1.55    0.28
 -14  -6   4    0.81    0.20
  14  -6  -4    1.57    0.45
  14  -6  -4    1.67    0.54
  14  -6  -4    1.30    0.58
 -14   6   4    1.45    0.59
  14   6  -4    2.54    0.56
 -12  -6   4    4.89    0.45
 -12  -6   4    6.24    0.80
  12  -6  -4    4.36    0.58
  12  -6  -4    4.75    0.70
 -12  -6   4    4.86    0.45
  12  -6  -4    5.15    0.74
 -12   6   4    4.13    0.68
 -12   6   4    4.98    0.47
  12   6  -4    4.91    0.63
 -10  -6   4    4.27    0.64
  10  -6  -4    4.43    0.63
  10  -6  -4    4.33    0.46
 -10  -6   4    5.23    0.50
 -10  -6   4    4.26    0.45
 -10  -6   4    4.71    0.52
  10  -6  -4    3.13    0.54
  10  -6  -4    4.95    0.72
 -10   6   4    3.57    0.66
  10   6  -4    3.53    0.59
 -10   6   4    3.77    0.46
  -8  -6   4    0.29    0.33
   8  -6  -4    0.24    0.30
   8  -6  -4    0.63    0.40
   8  -6  -4   -0.62    0.40
   8  -6  -4    0.49    0.40
  -8  -6   4    0.30    0.40
  -8  -6   4    0.39    0.32
   8  -6  -4    0.21    0.40
  -8  -6   4   -0.10    0.29
   8  -6  -4   -0.40    0.35
  -8  -6   4    0.40    0.38
  -8   6   4   -0.15    0.31
   8   6  -4   -0.43    0.39
  -8   6   4    0.40    0.42
   6  -6  -4   -0.31    0.30
  -6  -6   4   -0.29    0.32
   6  -6  -4   -0.26    0.38
  -6  -6   4    0.19    0.35
   6  -6  -4   -0.16    0.34
   6  -6  -4   -0.08    0.38
   6  -6  -4   -0.31    0.34
   6  -6  -4   -0.59    0.37
  -6  -6   4   -0.14    0.34
  -6  -6   4    0.12    0.37
  -6  -6   4   -0.12    0.29
  -6   6   4   -0.25    0.32
  -6   6   4    0.23    0.37
   6   6  -4    0.24    0.42
  -6   6   4    0.15    0.43
   4  -6  -4   29.30    1.42
  -4  -6   4   33.81    1.40
   4  -6  -4   29.13    1.34
   4  -6  -4   30.75    1.39
  -4  -6   4   31.69    1.41
  -4  -6   4   28.89    1.34
  -4  -6   4   29.59    1.30
   4  -6  -4   32.50    1.35
   4  -6  -4   30.97    1.37
  -4   6   4   33.16    1.39
  -4   6   4   31.81    1.38
   4   6  -4   31.37    1.42
  -4   6   4   30.91    1.44
  -2  -6   4    2.63    0.33
  -2  -6   4    2.39    0.45
  -2  -6   4    1.92    0.43
  -2  -6   4    1.67    0.47
   2  -6  -4    1.96    0.42
   2  -6  -4    3.27    0.50
  -2  -6   4    3.25    0.53
   2  -6  -4    2.46    0.53
  -2   6   4    2.87    0.53
  -2   6   4    2.52    0.43
   2   6  -4    3.09    0.25
  -2   6   4    2.24    0.48
   2   6  -4    1.94    0.49
   0  -6   4    2.31    0.46
   0  -6   4    2.78    0.50
   0  -6  -4    1.86    0.39
   0  -6   4    1.89    0.45
   0  -6   4    2.06    0.33
   0  -6  -4    3.01    0.52
   0  -6  -4    3.93    0.56
   0  -6   4    2.77    0.48
   0   6  -4    2.24    0.52
   0   6   4    2.50    0.51
   0   6  -4    2.65    0.32
   0   6   4    2.76    0.34
   0   6   4    2.58    0.42
   0   6   4    2.13    0.44
  -2  -6  -4   -0.09    0.33
   2  -6   4   -0.04    0.39
   2  -6   4   -0.03    0.27
  -2  -6  -4    0.42    0.29
   2  -6   4    0.27    0.44
   2  -6   4   -0.01    0.30
  -2  -6  -4    0.36    0.39
   2  -6   4   -0.25    0.33
  -2   6  -4   -0.13    0.44
   2   6   4    0.10    0.41
  -2   6  -4    0.41    0.26
   2   6   4   -0.05    0.34
   2   6   4    0.49    0.29
   2   6   4    0.02    0.20
   2   6   4   -0.56    0.37
  -2   6  -4    0.38    0.39
   4  -6   4    1.37    0.44
   4  -6   4    0.69    0.34
  -4  -6  -4    1.52    0.31
   4  -6   4    0.23    0.40
  -4  -6  -4    1.24    0.50
  -4  -6  -4    1.19    0.37
   4  -6   4    1.21    0.53
   4  -6   4    1.06    0.37
  -4   6  -4    1.33    0.36
   4   6   4    0.37    0.34
   4   6   4    0.94    0.23
  -4   6  -4    1.64    0.48
   4   6   4    1.51    0.47
   4   6   4    1.15    0.50
  -4   6  -4    1.60    0.49
   6  -6   4    1.22    0.48
   6  -6   4    0.97    0.39
  -6  -6  -4    1.29    0.39
   6  -6   4    1.23    0.45
  -6  -6  -4    1.51    0.45
  -6  -6  -4    1.12    0.27
   6  -6   4    0.84    0.35
  -6  -6  -4    1.18    0.46
   6  -6   4    2.13    0.57
   6   6   4    1.39    0.42
  -6   6  -4    0.59    0.47
   6   6   4    1.57    0.37
  -6   6  -4    1.02    0.48
   6   6   4    0.97    0.50
  -6   6  -4    1.03    0.39
   6   6   4    1.07    0.25
   8  -6   4    0.77    0.32
  -8  -6  -4    0.26    0.33
  -8  -6  -4    0.43    0.21
   8  -6   4    0.62    0.49
  -8  -6  -4    0.80    0.24
   8  -6   4    0.19    0.40
   8   6   4    0.42    0.36
  -8   6  -4    0.52    0.40
  -8   6  -4    1.38    0.52
   8   6   4    0.66    0.30
  -8   6  -4    0.69    0.39
   8   6   4    1.04    0.49
   8   6   4    0.64    0.22
  10  -6   4    3.21    0.66
 -10  -6  -4    2.20    0.25
 -10  -6  -4    1.83    0.39
  10  -6   4    1.42    0.50
  10  -6   4    2.21    0.37
 -10  -6  -4    2.13    0.32
 -10   6  -4    1.27    0.57
 -10   6  -4    1.95    0.49
  10   6   4    1.68    0.61
 -10   6  -4    1.51    0.53
  10   6   4    2.39    0.33
  10   6   4    1.38    0.34
  10   6   4    2.48    0.47
 -12  -6  -4    0.76    0.28
 -12  -6  -4   -0.02    0.16
 -12  -6  -4    0.29    0.30
  12  -6   4    0.17    0.49
  12  -6   4    0.23    0.45
  12  -6   4   -0.03    0.25
 -12  -6  -4   -0.17    0.14
  12  -6   4    0.14    0.35
  12   6   4    0.80    0.52
 -12   6  -4    0.85    0.58
  12   6   4    0.61    0.37
 -12   6  -4   -0.03    0.49
  14  -6   4    3.52    0.73
  14  -6   4    4.16    0.51
 -14  -6  -4    3.04    0.23
  14  -6   4    3.51    0.35
  14  -6   4    5.05    0.78
 -14  -6  -4    3.65    0.42
 -14  -6  -4    3.04    0.23
 -14  -6  -4    4.08    0.46
  14   6   4    3.71    0.54
  14   6   4    3.91    0.75
 -14   6  -4    3.64    0.77
 -14   6  -4    3.82    0.78
  16  -6   4    0.22    0.57
  16  -6   4    1.06    0.60
 -16  -6  -4    0.12    0.25
  16  -6   4   -0.81    0.47
 -16  -6  -4    0.37    0.33
  16   6   4    0.03    0.36
 -16   6  -4    0.85    0.62
  16   6   4    1.07    0.62
 -16   6  -4   -0.61    0.66
  18  -6   4    0.72    0.56
 -18  -6  -4    0.05    0.23
  18  -6   4   -0.29    0.61
  18  -6   4    0.50    0.53
 -18  -6  -4    0.32    0.36
  18   6   4    0.41    0.63
 -18   6  -4    0.01    0.67
  18   6   4    0.18    0.37
 -18   6  -4    0.78    0.70
  20  -6   4   -0.41    0.52
 -20  -6  -4    0.32    0.44
  20  -6   4    0.07    0.67
  20  -6   4   -0.21    0.55
 -20   6  -4    0.87    0.77
 -20   6  -4    0.18    0.69
  20   6   4    1.51    0.70
  22  -6   4    0.69    0.61
  22  -6   4   -0.52    0.69
 -22  -6  -4    1.07    0.71
 -22   6  -4    1.04    0.82
 -22   6  -4   -0.42    0.81
  22   6   4   -0.18    0.60
  23  -7  -4   -0.08    0.54
  23  -7  -4   -0.76    0.63
 -23   7   4    0.41    0.76
 -23   7   4   -0.41    0.73
  21  -7  -4    1.14    0.58
  21  -7  -4    0.57    0.62
 -21  -7   4   -0.33    0.45
  21  -7  -4   -0.08    0.69
 -21   7   4    0.65    0.67
 -21   7   4   -0.70    0.72
  19  -7  -4    0.36    0.63
  19  -7  -4    0.40    0.61
 -19  -7   4    0.64    0.35
 -19   7   4    0.20    0.63
  19   7  -4   -0.26    0.51
 -19   7   4    0.00    0.64
 -17  -7   4    2.02    0.28
  17  -7  -4    1.12    0.59
 -17  -7   4    1.60    0.27
  17  -7  -4    1.68    0.68
  17   7  -4    1.48    0.59
 -17   7   4    2.51    0.77
 -15  -7   4   -0.36    0.25
 -15  -7   4    0.12    0.28
  15  -7  -4   -0.43    0.51
  15  -7  -4   -0.52    0.55
 -15   7   4    0.53    0.59
  15   7  -4   -0.39    0.48
  13  -7  -4    0.50    0.52
 -13  -7   4    0.97    0.34
 -13  -7   4    1.40    0.36
  13  -7  -4    0.44    0.51
 -13  -7   4    0.60    0.41
  13   7  -4    0.60    0.52
 -13   7   4    0.74    0.55
  11  -7  -4    1.09    0.61
 -11  -7   4    0.82    0.40
 -11  -7   4    1.08    0.37
 -11  -7   4    0.91    0.37
  11  -7  -4    0.75    0.55
  11  -7  -4    1.42    0.40
 -11   7   4    0.39    0.53
 -11   7   4    0.66    0.39
  11   7  -4    1.10    0.54
  -9  -7   4    6.40    0.63
  -9  -7   4    5.95    0.61
   9  -7  -4    5.68    0.72
   9  -7  -4    6.19    0.80
  -9  -7   4    6.24    0.64
   9  -7  -4    6.33    0.63
  -9   7   4    6.87    0.66
   9   7  -4    7.62    0.82
  -9   7   4    5.70    0.74
   7  -7  -4   -0.07    0.43
  -7  -7   4    0.41    0.39
   7  -7  -4    0.14    0.44
  -7  -7   4    1.07    0.39
   7  -7  -4    0.37    0.37
  -7  -7   4    0.74    0.39
  -7   7   4    0.54    0.41
   7   7  -4    0.05    0.46
  -7   7   4    1.32    0.52
   5  -7  -4    1.06    0.47
  -5  -7   4    1.10    0.41
  -5  -7   4    2.09    0.50
   5  -7  -4    1.23    0.45
   5  -7  -4    1.59    0.45
   5  -7  -4    0.58    0.53
   5  -7  -4    0.90    0.45
  -5  -7   4    1.73    0.43
   5   7  -4    0.77    0.46
  -5   7   4    1.79    0.50
  -5   7   4    1.77    0.48
  -3  -7   4    1.04    0.28
   3  -7  -4    0.63    0.43
  -3  -7   4    1.16    0.46
   3  -7  -4    0.80    0.42
   3  -7  -4    0.60    0.50
  -3  -7   4    1.10    0.44
  -3  -7   4    1.04    0.44
   3  -7  -4    0.15    0.46
   3   7  -4    0.88    0.50
  -3   7   4    1.28    0.49
  -3   7   4    1.12    0.42
   1  -7  -4   -0.16    0.32
   1  -7  -4   -0.08    0.37
  -1  -7   4   -0.49    0.38
  -1  -7   4    0.14    0.39
  -1  -7   4    0.46    0.42
  -1  -7   4   -0.02    0.40
   1  -7  -4   -0.24    0.40
  -1  -7   4    0.10    0.27
   1   7  -4   -0.22    0.18
  -1   7   4    0.28    0.45
  -1   7   4    0.17    0.35
   1   7  -4   -0.08    0.43
  -1  -7  -4    3.33    0.48
   1  -7   4    5.85    0.72
   1  -7   4    3.75    0.56
   1  -7   4    3.73    0.44
  -1  -7  -4    3.49    0.57
   1  -7   4    2.92    0.54
   1  -7   4    3.29    0.58
   1   7   4    3.26    0.58
   1   7   4    3.34    0.58
   1   7   4    3.60    0.38
   1   7   4    3.82    0.62
  -1   7  -4    2.93    0.37
   1   7   4    3.54    0.49
  -1   7  -4    3.81    0.67
   3  -7   4    2.67    0.63
   3  -7   4    3.34    0.58
   3  -7   4    2.90    0.50
   3  -7   4    3.23    0.46
  -3  -7  -4    3.11    0.56
  -3  -7  -4    3.28    0.44
  -3   7  -4    2.31    0.56
   3   7   4    2.23    0.49
   3   7   4    2.93    0.32
   3   7   4    3.47    0.65
  -3   7  -4    2.67    0.62
   3   7   4    3.06    0.60
  -3   7  -4    2.69    0.42
   5  -7   4    2.73    0.46
  -5  -7  -4    2.56    0.39
   5  -7   4    4.57    0.57
   5  -7   4    3.86    0.63
   5  -7   4    4.14    0.70
  -5  -7  -4    3.52    0.55
   5   7   4    2.30    0.55
  -5   7  -4    3.22    0.64
  -5   7  -4    2.89    0.47
   5   7   4    3.03    0.31
   5   7   4    4.06    0.71
  -5   7  -4    3.43    0.67
   7  -7   4    3.26    0.71
  -7  -7  -4    3.50    0.53
   7  -7   4    2.97    0.53
  -7  -7  -4    3.43    0.39
   7  -7   4    3.65    0.51
  -7   7  -4    3.39    0.67
   7   7   4    4.54    0.72
   7   7   4    3.71    0.32
  -7   7  -4    3.11    0.53
  -7   7  -4    2.77    0.66
   7   7   4    3.37    0.60
  -9  -7  -4    0.08    0.37
  -9  -7  -4   -0.17    0.23
   9  -7   4    0.06    0.48
   9  -7   4   -0.08    0.31
   9  -7   4    0.04    0.44
   9   7   4    0.03    0.52
   9   7   4   -0.37    0.18
   9   7   4   -0.46    0.40
  -9   7  -4   -0.14    0.42
  -9   7  -4   -0.11    0.50
  -9   7  -4    0.35    0.60
  11  -7   4    0.46    0.33
  11  -7   4   -0.07    0.56
  11  -7   4    0.41    0.46
 -11  -7  -4    0.15    0.36
 -11  -7  -4    0.63    0.23
 -11   7  -4    1.21    0.53
  11   7   4    0.60    0.62
 -11   7  -4   -0.05    0.55
  11   7   4    0.36    0.42
 -13  -7  -4    4.18    0.33
  13  -7   4    3.85    0.80
  13  -7   4    4.11    0.72
 -13  -7  -4    5.98    0.47
 -13  -7  -4    4.83    0.32
 -13  -7  -4    5.27    0.53
  13  -7   4    5.83    0.67
 -13   7  -4    5.64    0.92
  13   7   4    5.51    0.67
 -13   7  -4    5.49    0.78
  13   7   4    5.46    0.83
 -15  -7  -4    0.56    0.34
  15  -7   4   -0.39    0.49
  15  -7   4    0.26    0.59
 -15  -7  -4    0.83    0.33
 -15   7  -4    0.05    0.59
 -15   7  -4   -1.45    0.63
  15   7   4   -0.09    0.58
  15   7   4   -0.22    0.41
 -17  -7  -4   -0.02    0.30
 -17  -7  -4    0.89    0.35
  17  -7   4   -0.16    0.53
  17  -7   4    0.51    0.63
  17  -7   4    0.78    0.62
  17   7   4    0.19    0.64
 -17   7  -4    0.41    0.60
  17   7   4    0.52    0.45
 -17   7  -4    0.66    0.76
  19  -7   4    1.39    0.68
  19  -7   4    0.67    0.70
  19  -7   4    0.28    0.66
 -19   7  -4    0.96    0.80
  19   7   4    0.05    0.64
  19   7   4    0.56    0.42
 -19   7  -4    0.18    0.63
  21  -7   4    0.47    0.66
  21  -7   4   -0.06    0.61
  21  -7   4    0.92    0.78
 -21   7  -4    0.87    0.77
  21   7   4    0.12    0.71
 -21   7  -4    1.51    0.83
  20  -8  -4   -0.46    0.59
  20  -8  -4    0.31    0.66
 -20   8   4    0.18    0.78
  20   8  -4    0.48    0.58
 -20   8   4   -0.59    0.59
  18  -8  -4    0.37    0.62
  18  -8  -4    0.16    0.60
 -18  -8   4    0.59    0.27
 -18   8   4    1.03    0.68
 -18   8   4    0.81    0.73
  18   8  -4    0.52    0.59
 -16  -8   4    1.75    0.38
  16  -8  -4    1.26    0.69
  16  -8  -4    0.63    0.66
 -16   8   4    2.07    0.75
  16   8  -4    1.47    0.63
  14  -8  -4    6.56    0.93
  14  -8  -4    8.55    1.03
 -14  -8   4    7.16    0.64
  14   8  -4    7.02    0.90
 -14   8   4    6.31    0.92
  12  -8  -4    0.91    0.56
 -12  -8   4    1.26    0.43
 -12  -8   4    1.55    0.47
 -12  -8   4    0.76    0.46
  12  -8  -4   -0.35    0.59
 -12   8   4    0.87    0.43
  12   8  -4    0.60    0.54
 -12   8   4    0.44    0.58
  10  -8  -4   14.36    1.14
 -10  -8   4   14.47    0.95
 -10  -8   4   13.85    0.95
  10  -8  -4   11.73    1.14
  10  -8  -4   17.91    1.28
 -10  -8   4   12.25    0.91
 -10   8   4   14.28    0.99
 -10   8   4   13.95    1.20
  10   8  -4   12.51    1.12
  -8  -8   4   25.83    1.27
   8  -8  -4   26.15    1.57
  -8  -8   4   25.75    1.29
   8  -8  -4   27.04    1.43
  -8  -8   4   25.47    1.31
   8   8  -4   23.19    1.46
  -8   8   4   25.57    1.33
  -8   8   4   24.36    1.48
   6  -8  -4    0.02    0.57
  -6  -8   4    0.29    0.42
   6  -8  -4    1.04    0.45
  -6  -8   4    0.30    0.42
  -6  -8   4    0.44    0.47
   6   8  -4    0.91    0.54
  -6   8   4    1.19    0.51
  -6   8   4   -0.02    0.44
  -4  -8   4   -0.45    0.43
  -4  -8   4   -0.04    0.28
   4  -8  -4   -0.01    0.51
  -4  -8   4   -0.15    0.41
  -4  -8   4    0.75    0.47
   4  -8  -4   -0.09    0.45
  -4   8   4   -0.22    0.45
  -4   8   4   -0.30    0.46
   4   8  -4   -0.33    0.48
  -2  -8   4    1.55    0.36
  -2  -8   4    1.66    0.58
   2  -8  -4    1.43    0.46
   2  -8  -4    2.72    0.65
   2  -8  -4    2.05    0.60
  -2  -8   4    2.48    0.59
  -2   8   4    1.44    0.58
   2   8  -4    1.83    0.57
  -2   8   4    1.83    0.56
   2   8  -4    1.91    0.21
  -2   8   4    1.18    0.49
   0  -8  -4    1.39    0.45
   0  -8  -4    1.60    0.52
   0  -8   4    1.17    0.48
   0  -8   4    0.64    0.52
   0  -8  -4    0.35    0.49
   0  -8   4    1.35    0.37
   0   8  -4    1.96    0.31
   0   8   4    1.24    0.56
   0   8   4    1.57    0.46
   0   8  -4    1.18    0.58
   0   8   4    1.94    0.34
   0   8   4    1.20    0.58
   2  -8   4   -0.26    0.45
  -2  -8  -4    0.84    0.39
  -2  -8  -4   -0.04    0.44
   2  -8   4   -0.11    0.33
   2  -8   4    0.45    0.50
  -2  -8  -4    0.52    0.49
  -2   8  -4    0.49    0.53
   2   8   4    0.14    0.23
   2   8   4    1.02    0.57
  -2   8  -4    0.38    0.30
  -2   8  -4   -0.23    0.44
   2   8   4    0.27    0.56
  -4  -8  -4    0.10    0.46
   4  -8   4    0.37    0.57
  -4  -8  -4    0.12    0.43
   4  -8   4    0.13    0.37
  -4  -8  -4    0.08    0.35
   4   8   4   -0.50    0.46
  -4   8  -4    0.71    0.52
  -4   8  -4    0.41    0.60
   4   8   4   -0.10    0.20
   4   8   4   -0.03    0.56
  -4   8  -4    0.11    0.33
   6  -8   4    0.28    0.51
  -6  -8  -4   -0.22    0.38
  -6  -8  -4   -0.22    0.32
   6  -8   4   -0.20    0.38
  -6  -8  -4   -0.51    0.44
   6   8   4   -0.37    0.46
   6   8   4    0.52    0.56
  -6   8  -4   -0.60    0.51
   6   8   4    0.07    0.17
  -6   8  -4    0.19    0.56
  -6   8  -4   -0.18    0.37
   8  -8   4    0.18    0.58
  -8  -8  -4    0.26    0.43
  -8  -8  -4    0.26    0.31
  -8  -8  -4    0.72    0.44
   8  -8   4    0.12    0.42
   8   8   4   -0.72    0.56
  -8   8  -4   -0.52    0.51
  -8   8  -4    1.02    0.63
  -8   8  -4   -0.53    0.39
   8   8   4    0.28    0.15
   8   8   4    0.19    0.47
  10  -8   4    1.43    0.53
 -10  -8  -4    0.64    0.46
  10  -8   4    0.92    0.64
 -10  -8  -4    0.81    0.31
 -10  -8  -4    0.56    0.42
  10   8   4    1.32    0.67
  10   8   4    0.59    0.51
 -10   8  -4    1.74    0.67
 -10   8  -4    0.54    0.62
 -10   8  -4    1.44    0.54
  12  -8   4    0.42    0.63
 -12  -8  -4   -0.37    0.40
  12  -8   4    0.63    0.50
 -12   8  -4    1.19    0.68
  12   8   4    0.16    0.49
 -12   8  -4    0.77    0.70
  12   8   4   -0.28    0.64
 -12   8  -4    0.05    0.52
  14  -8   4   -1.22    0.56
  14  -8   4    0.53    0.59
 -14  -8  -4   -0.17    0.38
  14   8   4   -0.14    0.49
 -14   8  -4    0.08    0.64
 -14   8  -4    0.13    0.60
  14   8   4   -0.33    0.65
  16  -8   4    1.06    0.67
 -16  -8  -4    0.60    0.38
  16  -8   4    0.39    0.65
  16   8   4    0.20    0.49
  16   8   4    0.07    0.66
 -16   8  -4   -1.02    0.68
 -16   8  -4    0.58    0.63
 -18  -8  -4   -0.88    0.29
  18  -8   4   -0.25    0.64
  18  -8   4   -0.65    0.64
  18  -8   4    0.26    0.69
  18   8   4    0.88    0.78
  18   8   4   -0.30    0.45
 -18   8  -4    0.25    0.67
 -18   8  -4    0.90    0.82
  19  -9  -4   -0.92    0.64
  19  -9  -4    0.08    0.66
 -19   9   4   -0.39    0.58
 -19   9   4    1.35    0.81
  19   9  -4    1.35    0.68
  17  -9  -4    0.60    0.65
 -17  -9   4   -0.40    0.33
  17  -9  -4    0.86    0.72
 -17   9   4    0.06    0.69
  17   9  -4   -0.04    0.56
 -17   9   4    1.58    0.63
  15  -9  -4    0.53    0.72
  15  -9  -4    1.53    0.69
 -15  -9   4   -0.05    0.39
 -15   9   4    0.11    0.62
  15   9  -4    0.13    0.60
 -15   9   4    1.10    0.63
 -13  -9   4    0.14    0.40
  13  -9  -4   -0.85    0.60
  13  -9  -4   -0.40    0.58
 -13   9   4   -0.51    0.59
  13   9  -4    0.18    0.60
  11  -9  -4    0.72    0.67
  11  -9  -4    1.75    0.67
 -11  -9   4    1.48    0.49
 -11   9   4    0.98    0.70
 -11   9   4    2.05    0.56
  11   9  -4    0.57    0.55
   9  -9  -4    0.65    0.65
  -9  -9   4    0.13    0.47
   9  -9  -4    0.06    0.55
  -9   9   4   -0.71    0.56
  -9   9   4    0.50    0.52
   9   9  -4    1.44    0.65
   7  -9  -4    3.51    0.82
  -7  -9   4    2.95    0.64
  -7  -9   4    4.13    0.67
   7  -9  -4    3.33    0.63
   7   9  -4    4.29    0.79
  -7   9   4    4.06    0.71
  -7   9   4    3.19    0.68
  -5  -9   4   -0.25    0.48
  -5  -9   4    0.89    0.50
   5  -9  -4   -0.25    0.45
  -5  -9   4   -0.31    0.30
   5  -9  -4   -0.08    0.60
   5   9  -4    0.71    0.55
  -5   9   4    0.00    0.52
  -5   9   4   -0.27    0.50
   3  -9  -4    2.85    0.62
  -3  -9   4    4.71    0.75
  -3  -9   4    4.93    0.52
   3  -9  -4    5.07    0.86
  -3  -9   4    6.05    0.80
   3   9  -4    3.63    0.73
  -3   9   4    2.75    0.71
  -3   9   4    4.80    0.78
  -3   9   4    2.79    0.63
  -1  -9   4    1.75    0.43
  -1  -9   4    2.42    0.62
  -1  -9   4    0.62    0.55
   1  -9  -4    1.29    0.60
  -1   9   4    2.11    0.69
  -1   9   4    1.74    0.54
   1   9  -4    1.96    0.26
  -1   9   4    1.33    0.63
  -1   9   4    1.40    0.36
   1   9  -4    1.39    0.65
  -1  -9  -4   -0.10    0.43
  -1  -9  -4    0.21    0.55
   1  -9   4    0.50    0.37
   1  -9   4    0.22    0.59
  -1  -9  -4    0.14    0.49
  -1   9  -4    0.07    0.56
   1   9   4    0.78    0.58
   1   9   4    0.46    0.26
  -1   9  -4   -0.10    0.27
   1   9   4    0.81    0.62
  -3  -9  -4    0.17    0.49
  -3  -9  -4    0.65    0.55
   3  -9   4    0.54    0.62
   3  -9   4    0.59    0.40
  -3  -9  -4    0.31    0.41
   3   9   4    0.42    0.57
  -3   9  -4    0.40    0.35
   3   9   4    0.30    0.22
  -3   9  -4   -0.11    0.61
   3   9   4    0.05    0.55
  -5  -9  -4    0.57    0.48
  -5  -9  -4    1.54    0.58
   5  -9   4    1.84    0.50
   5  -9   4    0.71    0.67
  -5  -9  -4    1.36    0.47
  -5   9  -4    1.08    0.42
   5   9   4    2.04    0.73
  -5   9  -4    1.64    0.71
  -5   9  -4    2.75    0.69
   5   9   4    1.57    0.63
   7  -9   4    1.16    0.52
  -7  -9  -4    1.14    0.56
   7  -9   4    0.50    0.65
  -7   9  -4    1.00    0.47
  -7   9  -4    0.38    0.58
  -7   9  -4    0.05    0.67
   7   9   4    0.30    0.65
   7   9   4    0.47    0.53
   9  -9   4    0.46    0.66
   9  -9   4    0.44    0.51
  -9  -9  -4   -0.05    0.47
   9   9   4   -0.15    0.52
  -9   9  -4    0.39    0.71
   9   9   4   -0.20    0.62
  -9   9  -4    0.53    0.68
  -9   9  -4    0.42    0.47
 -11  -9  -4    1.10    0.54
  11  -9   4    0.48    0.69
  11  -9   4    1.11    0.58
  11   9   4   -0.59    0.61
 -11   9  -4    1.24    0.70
 -11   9  -4    1.01    0.55
  11   9   4    0.60    0.53
 -11   9  -4    0.30    0.67
[truncated: 22,316,145 more chars]
